# Supplementary material for: Comprehensive insights from composition to functional microbe-based biodiversity of the infant human gut microbiota
Source: NPJ Biofilms Microbiomes. 2023 May 11;9:25. doi: 10.1038/s41522-023-00392-6 (PMC10175488; doi:10.1038/s41522-023-00392-6)
Supplement: Supplementary file 1 — Supplementary Tables [file 41522_2023_392_MOESM1_ESM.xlsx]

## Sheet: Supplementary Table 1
Supplementary Table 1. Metagenomic SRA sample list.
BioSample	BioProject	PMID	ALIAS	Geographic location	Sex	Treatment	Mode of delivery	Nutrition	Age (days)	GROUP	NOTE
ERR1449717	PRJEB12669	27583441	Twins-1A	China	female	-	-	-	390	HI	twins
ERR1449718	PRJEB12669	27583441	Twins-1B	China	female	-	-	-	390	HI	twins
ERR1449719	PRJEB12669	27583441	Twins-2A	China	female	-	-	-	240	HI	twins
ERR1449720	PRJEB12669	27583441	Twins-2B	China	female	-	-	-	240	HI	twins
ERR1449721	PRJEB12669	27583441	Twins-3A	China	female	-	-	-	660	HI	twins
ERR1449722	PRJEB12669	27583441	Twins-3B	China	female	-	-	-	660	HI	twins
ERR1449723	PRJEB12669	27583441	Twins-4A	China	female	-	-	-	150	HI	twins
ERR1449724	PRJEB12669	27583441	Twins-4B	China	female	-	-	-	150	HI	twins
ERR1449725	PRJEB12669	27583441	Twins-5A	China	female	-	-	-	210	HI	twins
ERR1449726	PRJEB12669	27583441	Twins-5B	China	female	-	-	-	210	HI	twins
ERR1449727	PRJEB12669	27583441	Twins-6A	China	female	-	-	-	1800	HI	twins
ERR1449728	PRJEB12669	27583441	Twins-6B	China	male	-	-	-	1800	HI	twins
ERR1449729	PRJEB12669	27583441	Twins-7A	China	female	-	-	-	1080	HI	twins
ERR1449730	PRJEB12669	27583441	Twins-7B	China	male	-	-	-	1080	HI	twins
ERR1449732	PRJEB12669	27583441	Twins-8B	China	female	-	-	-	1080	HI	twins
ERR1449733	PRJEB12669	27583441	Twins-9A	China	female	-	-	-	2160	HI	twins
ERR1449734	PRJEB12669	27583441	Twins-9B	China	female	-	-	-	2160	HI	twins
ERR1449735	PRJEB12669	27583441	Twins-10A	China	male	-	-	-	1080	HI	twins
ERR1449736	PRJEB12669	27583441	Twins-10B	China	male	-	-	-	1080	HI	twins
ERR1449737	PRJEB12669	27583441	Twins-5B	China	female	-	-	-	-	HI	twins
ERR1449738	PRJEB12669	27583441	Twins-6A	China	female	-	-	-	-	HI	twins
ERR1449739	PRJEB12669	27583441	Twins-7A	China	female	-	-	-	-	HI	twins
ERR1449740	PRJEB12669	27583441	Twins-7B	China	male	-	-	-	-	HI	twins
ERR1449741	PRJEB12669	27583441	Twins-8B	China	female	-	-	-	-	HI	twins
ERR1449742	PRJEB12669	27583441	Twins-9B	China	female	-	-	-	-	HI	twins
ERR1449743	PRJEB12669	27583441	Twins-10B	China	male	-	-	-	-	HI	twins
ERR1549320	PRJEB14935	29096601	S1	United Kingdom	-	probiotic	vaginal	breast-fed	-	HI	-
ERR1549321	PRJEB14935	29096601	S2	United Kingdom	-	probiotic	vaginal	breast-fed	-	HI	-
ERR1549323	PRJEB14935	29096601	S3	United Kingdom	-	probiotic	vaginal	breast-fed	-	HI	-
ERR1600426	PRJEB15257	28149696	Q19	United Kingdom	-	antibiotic	cesarean	-	5	PI	-
ERR1600427	PRJEB15257	28149696	Q26	United Kingdom	-	antibiotic	vaginal	-	43	PI	-
ERR1600428	PRJEB15257	28149696	Q83	United Kingdom	-	antibiotic	vaginal	-	27	PI	-
ERR1600429	PRJEB15257	28149696	Q87	United Kingdom	-	-	cesarean	-	24	PI	-
ERR1600430	PRJEB15257	28149696	Q89	United Kingdom	-	-	cesarean	-	6	PI	-
ERR1600431	PRJEB15257	28149696	Q89_R	United Kingdom	-	antibiotic	cesarean	-	35	PI	-
ERR1600432	PRJEB15257	28149696	Q117	United Kingdom	-	antibiotic	vaginal	-	14	PI	-
ERR1600433	PRJEB15257	28149696	Q142	United Kingdom	-	antibiotic	vaginal	-	40	PI	-
ERR1600434	PRJEB15257	28149696	Q175	United Kingdom	-	antibiotic	vaginal	-	17	PI	-
ERR1600435	PRJEB15257	28149696	Q189	United Kingdom	-	antibiotic	vaginal	-	40	PI	-
ERR1600436	PRJEB15257	28149696	Q216	United Kingdom	-	antibiotic	cesarean	-	32	PI	-
ERR1600437	PRJEB15257	28149696	Q219	United Kingdom	-	-	cesarean	-	-	PI	-
ERR1600438	PRJEB15257	28149696	Q87_R	United Kingdom	-	-	cesarean	-	-	PI	-
ERR1600439	PRJEB15257	28149696	Q142_R	United Kingdom	-	-	vaginal	-	-	PI	-
ERR1600440	PRJEB15257	28149696	Q216_R	United Kingdom	-	-	cesarean	-	-	PI	-
ERR2367169	PRJEB24771	26578308	11405.subject109.timepoint0	Malawi	female	-	-	-	173.4	RI	-
ERR2367170	PRJEB24771	26578308	11405.subject109.timepoint12	Malawi	female	-	-	-	256.2	RI	-
ERR2367171	PRJEB24771	26578308	11405.subject109.timepoint18	Malawi	female	-	-	-	297.6	RI	-
ERR2367172	PRJEB24771	26578308	11405.subject109.timepoint2	Malawi	female	-	-	-	187.2	RI	-
ERR2367173	PRJEB24771	26578308	11405.subject109.timepoint24	Malawi	female	-	-	-	339	RI	-
ERR2367174	PRJEB24771	26578308	11405.subject109.timepoint6	Malawi	female	-	-	-	214.8	RI	-
ERR2367175	PRJEB24771	26578308	11405.subject112.timepoint0	Malawi	male	-	-	-	166.5	RI	-
ERR2367176	PRJEB24771	26578308	11405.subject112.timepoint12	Malawi	male	-	-	-	249.3	RI	-
ERR2367177	PRJEB24771	26578308	11405.subject112.timepoint18	Malawi	male	-	-	-	290.7	RI	-
ERR2367178	PRJEB24771	26578308	11405.subject112.timepoint2	Malawi	male	-	-	-	180.3	RI	-
ERR2367179	PRJEB24771	26578308	11405.subject112.timepoint24	Malawi	male	-	-	-	332.1	RI	-
ERR2367180	PRJEB24771	26578308	11405.subject112.timepoint6	Malawi	male	-	-	-	207.9	RI	-
ERR2367181	PRJEB24771	26578308	11405.subject114.timepoint0	Malawi	male	-	-	-	171.6	RI	-
ERR2367182	PRJEB24771	26578308	11405.subject114.timepoint12	Malawi	male	-	-	-	254.4	RI	-
ERR2367183	PRJEB24771	26578308	11405.subject114.timepoint18	Malawi	male	-	-	-	295.8	RI	-
ERR2367184	PRJEB24771	26578308	11405.subject114.timepoint2	Malawi	male	-	-	-	185.4	RI	-
ERR2367185	PRJEB24771	26578308	11405.subject114.timepoint24	Malawi	male	-	-	-	337.2	RI	-
ERR2367186	PRJEB24771	26578308	11405.subject114.timepoint6	Malawi	male	-	-	-	213	RI	-
ERR2367187	PRJEB24771	26578308	11405.subject116.timepoint0	Malawi	female	-	-	-	168.6	RI	-
ERR2367188	PRJEB24771	26578308	11405.subject116.timepoint18	Malawi	female	-	-	-	293.7	RI	-
ERR2367189	PRJEB24771	26578308	11405.subject116.timepoint2	Malawi	female	-	-	-	182.4	RI	-
ERR2367190	PRJEB24771	26578308	11405.subject116.timepoint24	Malawi	female	-	-	-	334.2	RI	-
ERR2367191	PRJEB24771	26578308	11405.subject116.timepoint6	Malawi	female	-	-	-	210	RI	-
ERR2367192	PRJEB24771	26578308	11405.subject118.timepoint0	Malawi	male	-	-	-	179.4	RI	-
ERR2367193	PRJEB24771	26578308	11405.subject118.timepoint12	Malawi	male	-	-	-	262.2	RI	-
ERR2367194	PRJEB24771	26578308	11405.subject118.timepoint18	Malawi	male	-	-	-	304.5	RI	-
ERR2367195	PRJEB24771	26578308	11405.subject118.timepoint2	Malawi	male	-	-	-	193.2	RI	-
ERR2367196	PRJEB24771	26578308	11405.subject118.timepoint24	Malawi	male	-	-	-	345	RI	-
ERR2367197	PRJEB24771	26578308	11405.subject118.timepoint6	Malawi	male	-	-	-	220.8	RI	-
ERR2367198	PRJEB24771	26578308	11405.subject119.timepoint0	Malawi	male	-	-	-	187.2	RI	-
ERR2367199	PRJEB24771	26578308	11405.subject119.timepoint12	Malawi	male	-	-	-	270	RI	-
ERR2367200	PRJEB24771	26578308	11405.subject119.timepoint18	Malawi	male	-	-	-	311.4	RI	-
ERR2367201	PRJEB24771	26578308	11405.subject119.timepoint2	Malawi	male	-	-	-	201	RI	-
ERR2367202	PRJEB24771	26578308	11405.subject119.timepoint24	Malawi	male	-	-	-	352.8	RI	-
ERR2367203	PRJEB24771	26578308	11405.subject119.timepoint6	Malawi	male	-	-	-	228.6	RI	-
ERR2367204	PRJEB24771	26578308	11405.subject121.timepoint0	Malawi	male	-	-	-	175.5	RI	-
ERR2367205	PRJEB24771	26578308	11405.subject121.timepoint12	Malawi	male	-	-	-	258.3	RI	-
ERR2367206	PRJEB24771	26578308	11405.subject121.timepoint18	Malawi	male	-	-	-	299.7	RI	-
ERR2367207	PRJEB24771	26578308	11405.subject121.timepoint2	Malawi	male	-	-	-	189.3	RI	-
ERR2367208	PRJEB24771	26578308	11405.subject121.timepoint24	Malawi	male	-	-	-	341.1	RI	-
ERR2367209	PRJEB24771	26578308	11405.subject121.timepoint6	Malawi	male	-	-	-	217.8	RI	-
ERR2367210	PRJEB24771	26578308	11405.subject122.timepoint0	Malawi	female	-	-	-	164.7	RI	-
ERR2367211	PRJEB24771	26578308	11405.subject122.timepoint12	Malawi	female	-	-	-	247.5	RI	-
ERR2367212	PRJEB24771	26578308	11405.subject122.timepoint18	Malawi	female	-	-	-	288.9	RI	-
ERR2367213	PRJEB24771	26578308	11405.subject122.timepoint2	Malawi	female	-	-	-	178.5	RI	-
ERR2367214	PRJEB24771	26578308	11405.subject122.timepoint24	Malawi	female	-	-	-	330.3	RI	-
ERR2367215	PRJEB24771	26578308	11405.subject122.timepoint6	Malawi	female	-	-	-	206.1	RI	-
ERR2367216	PRJEB24771	26578308	11405.subject128.timepoint0	Malawi	male	-	-	-	189.3	RI	-
ERR2367217	PRJEB24771	26578308	11405.subject128.timepoint12	Malawi	male	-	-	-	272.1	RI	-
ERR2367218	PRJEB24771	26578308	11405.subject128.timepoint18	Malawi	male	-	-	-	313.5	RI	-
ERR2367219	PRJEB24771	26578308	11405.subject128.timepoint2	Malawi	male	-	-	-	203.1	RI	-
ERR2367220	PRJEB24771	26578308	11405.subject128.timepoint24	Malawi	male	-	-	-	354.9	RI	-
ERR2367221	PRJEB24771	26578308	11405.subject128.timepoint6	Malawi	male	-	-	-	230.7	RI	-
ERR2367222	PRJEB24771	26578308	11405.subject130.timepoint0	Malawi	female	-	-	-	167.7	RI	-
ERR2367223	PRJEB24771	26578308	11405.subject130.timepoint12	Malawi	female	-	-	-	263.1	RI	-
ERR2367224	PRJEB24771	26578308	11405.subject130.timepoint18	Malawi	female	-	-	-	291.6	RI	-
ERR2367225	PRJEB24771	26578308	11405.subject130.timepoint2	Malawi	female	-	-	-	181.5	RI	-
ERR2367226	PRJEB24771	26578308	11405.subject130.timepoint24	Malawi	female	-	-	-	333	RI	-
ERR2367227	PRJEB24771	26578308	11405.subject130.timepoint6	Malawi	female	-	-	-	209.1	RI	-
ERR2367228	PRJEB24771	26578308	11405.subject136.timepoint0	Malawi	female	-	-	-	168.6	RI	-
ERR2367229	PRJEB24771	26578308	11405.subject136.timepoint12	Malawi	female	-	-	-	251.4	RI	-
ERR2367230	PRJEB24771	26578308	11405.subject136.timepoint18	Malawi	female	-	-	-	292.8	RI	-
ERR2367231	PRJEB24771	26578308	11405.subject136.timepoint2	Malawi	female	-	-	-	182.4	RI	-
ERR2367232	PRJEB24771	26578308	11405.subject136.timepoint24	Malawi	female	-	-	-	335.1	RI	-
ERR2367233	PRJEB24771	26578308	11405.subject136.timepoint6	Malawi	female	-	-	-	210	RI	-
ERR2367234	PRJEB24771	26578308	11405.subject137.timepoint0	Malawi	male	-	-	-	188.4	RI	-
ERR2367235	PRJEB24771	26578308	11405.subject137.timepoint12	Malawi	male	-	-	-	270.9	RI	-
ERR2367236	PRJEB24771	26578308	11405.subject137.timepoint18	Malawi	male	-	-	-	312.3	RI	-
ERR2367237	PRJEB24771	26578308	11405.subject137.timepoint2	Malawi	male	-	-	-	202.2	RI	-
ERR2367238	PRJEB24771	26578308	11405.subject137.timepoint24	Malawi	male	-	-	-	353.7	RI	-
ERR2367239	PRJEB24771	26578308	11405.subject137.timepoint6	Malawi	male	-	-	-	229.8	RI	-
ERR2367240	PRJEB24771	26578308	11405.subject138.timepoint0	Malawi	female	-	-	-	176.4	RI	-
ERR2367241	PRJEB24771	26578308	11405.subject138.timepoint12	Malawi	female	-	-	-	259.2	RI	-
ERR2367242	PRJEB24771	26578308	11405.subject138.timepoint18	Malawi	female	-	-	-	300.6	RI	-
ERR2367243	PRJEB24771	26578308	11405.subject138.timepoint2	Malawi	female	-	-	-	190.2	RI	-
ERR2367244	PRJEB24771	26578308	11405.subject138.timepoint24	Malawi	female	-	-	-	342	RI	-
ERR2367245	PRJEB24771	26578308	11405.subject138.timepoint6	Malawi	female	-	-	-	217.8	RI	-
ERR2367246	PRJEB24771	26578308	11405.subject139.timepoint0	Malawi	male	-	-	-	168.6	RI	-
ERR2367247	PRJEB24771	26578308	11405.subject139.timepoint12	Malawi	male	-	-	-	251.4	RI	-
ERR2367248	PRJEB24771	26578308	11405.subject139.timepoint18	Malawi	male	-	-	-	292.8	RI	-
ERR2367249	PRJEB24771	26578308	11405.subject139.timepoint2	Malawi	male	-	-	-	182.4	RI	-
ERR2367250	PRJEB24771	26578308	11405.subject139.timepoint24	Malawi	male	-	-	-	334.2	RI	-
ERR2367251	PRJEB24771	26578308	11405.subject139.timepoint6	Malawi	male	-	-	-	210	RI	-
ERR2367252	PRJEB24771	26578308	11405.subject140.timepoint0	Malawi	female	-	-	-	174.6	RI	-
ERR2367254	PRJEB24771	26578308	11405.subject140.timepoint18	Malawi	female	-	-	-	298.5	RI	-
ERR2367255	PRJEB24771	26578308	11405.subject140.timepoint2	Malawi	female	-	-	-	188.4	RI	-
ERR2367256	PRJEB24771	26578308	11405.subject140.timepoint24	Malawi	female	-	-	-	339.9	RI	-
ERR2367257	PRJEB24771	26578308	11405.subject140.timepoint6	Malawi	female	-	-	-	216	RI	-
ERR2367258	PRJEB24771	26578308	11405.subject141.timepoint0	Malawi	female	-	-	-	185.4	RI	-
ERR2367259	PRJEB24771	26578308	11405.subject141.timepoint12	Malawi	female	-	-	-	267	RI	-
ERR2367260	PRJEB24771	26578308	11405.subject141.timepoint18	Malawi	female	-	-	-	308.4	RI	-
ERR2367261	PRJEB24771	26578308	11405.subject141.timepoint2	Malawi	female	-	-	-	199.2	RI	-
ERR2367262	PRJEB24771	26578308	11405.subject141.timepoint24	Malawi	female	-	-	-	349.8	RI	-
ERR2367263	PRJEB24771	26578308	11405.subject141.timepoint6	Malawi	female	-	-	-	225.6	RI	-
ERR2367264	PRJEB24771	26578308	11405.subject144.timepoint0	Malawi	female	-	-	-	184.2	RI	-
ERR2367265	PRJEB24771	26578308	11405.subject144.timepoint12	Malawi	female	-	-	-	267	RI	-
ERR2367266	PRJEB24771	26578308	11405.subject144.timepoint18	Malawi	female	-	-	-	308.4	RI	-
ERR2367267	PRJEB24771	26578308	11405.subject144.timepoint2	Malawi	female	-	-	-	198	RI	-
ERR2367268	PRJEB24771	26578308	11405.subject144.timepoint24	Malawi	female	-	-	-	349.8	RI	-
ERR2367269	PRJEB24771	26578308	11405.subject144.timepoint6	Malawi	female	-	-	-	225.6	RI	-
ERR2367270	PRJEB24771	26578308	11405.subject146.timepoint0	Malawi	male	-	-	-	174.6	RI	-
ERR2367271	PRJEB24771	26578308	11405.subject146.timepoint12	Malawi	male	-	-	-	257.1	RI	-
ERR2367272	PRJEB24771	26578308	11405.subject146.timepoint18	Malawi	male	-	-	-	298.5	RI	-
ERR2367273	PRJEB24771	26578308	11405.subject146.timepoint2	Malawi	male	-	-	-	188.4	RI	-
ERR2367274	PRJEB24771	26578308	11405.subject146.timepoint24	Malawi	male	-	-	-	339.9	RI	-
ERR2367275	PRJEB24771	26578308	11405.subject146.timepoint6	Malawi	male	-	-	-	216	RI	-
ERR2367276	PRJEB24771	26578308	11405.subject147.timepoint0	Malawi	male	-	-	-	176.4	RI	-
ERR2367277	PRJEB24771	26578308	11405.subject147.timepoint12	Malawi	male	-	-	-	259.2	RI	-
ERR2367278	PRJEB24771	26578308	11405.subject147.timepoint18	Malawi	male	-	-	-	301.5	RI	-
ERR2367279	PRJEB24771	26578308	11405.subject147.timepoint2	Malawi	male	-	-	-	190.2	RI	-
ERR2367280	PRJEB24771	26578308	11405.subject147.timepoint24	Malawi	male	-	-	-	342	RI	-
ERR2367281	PRJEB24771	26578308	11405.subject147.timepoint6	Malawi	male	-	-	-	217.8	RI	-
ERR2367282	PRJEB24771	26578308	11405.subject149.timepoint0	Malawi	female	-	-	-	168.6	RI	-
ERR2367283	PRJEB24771	26578308	11405.subject149.timepoint12	Malawi	female	-	-	-	251.4	RI	-
ERR2367284	PRJEB24771	26578308	11405.subject149.timepoint18	Malawi	female	-	-	-	292.8	RI	-
ERR2367285	PRJEB24771	26578308	11405.subject149.timepoint2	Malawi	female	-	-	-	182.4	RI	-
ERR2367286	PRJEB24771	26578308	11405.subject149.timepoint24	Malawi	female	-	-	-	334.2	RI	-
ERR2367287	PRJEB24771	26578308	11405.subject149.timepoint6	Malawi	female	-	-	-	222.9	RI	-
ERR2367288	PRJEB24771	26578308	11405.subject152.timepoint0	Malawi	female	-	-	-	164.7	RI	-
ERR2367289	PRJEB24771	26578308	11405.subject152.timepoint12	Malawi	female	-	-	-	247.5	RI	-
ERR2367290	PRJEB24771	26578308	11405.subject152.timepoint18	Malawi	female	-	-	-	288.9	RI	-
ERR2367291	PRJEB24771	26578308	11405.subject152.timepoint2	Malawi	female	-	-	-	178.5	RI	-
ERR2367292	PRJEB24771	26578308	11405.subject152.timepoint24	Malawi	female	-	-	-	330.3	RI	-
ERR2367293	PRJEB24771	26578308	11405.subject152.timepoint6	Malawi	female	-	-	-	206.1	RI	-
ERR2367294	PRJEB24771	26578308	11405.subject155.timepoint0	Malawi	male	-	-	-	173.4	RI	-
ERR2367295	PRJEB24771	26578308	11405.subject155.timepoint12	Malawi	male	-	-	-	256.2	RI	-
ERR2367296	PRJEB24771	26578308	11405.subject155.timepoint18	Malawi	male	-	-	-	297.6	RI	-
ERR2367297	PRJEB24771	26578308	11405.subject155.timepoint2	Malawi	male	-	-	-	187.2	RI	-
ERR2367298	PRJEB24771	26578308	11405.subject155.timepoint24	Malawi	male	-	-	-	339	RI	-
ERR2367299	PRJEB24771	26578308	11405.subject155.timepoint6	Malawi	male	-	-	-	214.8	RI	-
ERR2367300	PRJEB24771	26578308	11405.subject156.timepoint0	Malawi	male	-	-	-	178.5	RI	-
ERR2367301	PRJEB24771	26578308	11405.subject156.timepoint12	Malawi	male	-	-	-	261.3	RI	-
ERR2367302	PRJEB24771	26578308	11405.subject156.timepoint18	Malawi	male	-	-	-	302.7	RI	-
ERR2367303	PRJEB24771	26578308	11405.subject156.timepoint2	Malawi	male	-	-	-	192.3	RI	-
ERR2367304	PRJEB24771	26578308	11405.subject156.timepoint24	Malawi	male	-	-	-	344.1	RI	-
ERR2367305	PRJEB24771	26578308	11405.subject156.timepoint6	Malawi	male	-	-	-	219.9	RI	-
ERR2367306	PRJEB24771	26578308	11405.subject157.timepoint0	Malawi	male	-	-	-	170.4	RI	-
ERR2367307	PRJEB24771	26578308	11405.subject157.timepoint12	Malawi	male	-	-	-	253.2	RI	-
ERR2367308	PRJEB24771	26578308	11405.subject157.timepoint18	Malawi	male	-	-	-	294.6	RI	-
ERR2367309	PRJEB24771	26578308	11405.subject157.timepoint2	Malawi	male	-	-	-	184.2	RI	-
ERR2367310	PRJEB24771	26578308	11405.subject157.timepoint24	Malawi	male	-	-	-	336	RI	-
ERR2367311	PRJEB24771	26578308	11405.subject157.timepoint6	Malawi	male	-	-	-	211.8	RI	-
ERR2367312	PRJEB24771	26578308	11405.subject158.timepoint0	Malawi	male	-	-	-	169.5	RI	-
ERR2367313	PRJEB24771	26578308	11405.subject158.timepoint12	Malawi	male	-	-	-	252.3	RI	-
ERR2367314	PRJEB24771	26578308	11405.subject158.timepoint18	Malawi	male	-	-	-	293.7	RI	-
ERR2367315	PRJEB24771	26578308	11405.subject158.timepoint2	Malawi	male	-	-	-	183.3	RI	-
ERR2367316	PRJEB24771	26578308	11405.subject158.timepoint24	Malawi	male	-	-	-	335.1	RI	-
ERR2367317	PRJEB24771	26578308	11405.subject158.timepoint6	Malawi	male	-	-	-	210.9	RI	-
ERR2367318	PRJEB24771	26578308	11405.subject159.timepoint0	Malawi	male	-	-	-	176.4	RI	-
ERR2367319	PRJEB24771	26578308	11405.subject159.timepoint12	Malawi	male	-	-	-	259.2	RI	-
ERR2367320	PRJEB24771	26578308	11405.subject159.timepoint18	Malawi	male	-	-	-	300.6	RI	-
ERR2367321	PRJEB24771	26578308	11405.subject159.timepoint2	Malawi	male	-	-	-	190.2	RI	-
ERR2367322	PRJEB24771	26578308	11405.subject159.timepoint24	Malawi	male	-	-	-	342	RI	-
ERR2367323	PRJEB24771	26578308	11405.subject159.timepoint6	Malawi	male	-	-	-	217.8	RI	-
ERR2367324	PRJEB24771	26578308	11405.subject160.timepoint0	Malawi	female	-	-	-	167.7	RI	-
ERR2367325	PRJEB24771	26578308	11405.subject160.timepoint12	Malawi	female	-	-	-	250.2	RI	-
ERR2367326	PRJEB24771	26578308	11405.subject160.timepoint18	Malawi	female	-	-	-	293.7	RI	-
ERR2367327	PRJEB24771	26578308	11405.subject160.timepoint2	Malawi	female	-	-	-	181.5	RI	-
ERR2367328	PRJEB24771	26578308	11405.subject160.timepoint24	Malawi	female	-	-	-	333	RI	-
ERR2367329	PRJEB24771	26578308	11405.subject160.timepoint6	Malawi	female	-	-	-	209.1	RI	-
ERR2367330	PRJEB24771	26578308	11405.subject164.timepoint0	Malawi	female	-	-	-	171.6	RI	-
ERR2367331	PRJEB24771	26578308	11405.subject164.timepoint12	Malawi	female	-	-	-	254.4	RI	-
ERR2367332	PRJEB24771	26578308	11405.subject164.timepoint18	Malawi	female	-	-	-	295.8	RI	-
ERR2367333	PRJEB24771	26578308	11405.subject164.timepoint2	Malawi	female	-	-	-	185.4	RI	-
ERR2367334	PRJEB24771	26578308	11405.subject164.timepoint24	Malawi	female	-	-	-	337.2	RI	-
ERR2367335	PRJEB24771	26578308	11405.subject164.timepoint6	Malawi	female	-	-	-	213	RI	-
ERR2367336	PRJEB24771	26578308	11405.subject166.timepoint0	Malawi	male	-	-	-	167.7	RI	-
ERR2367337	PRJEB24771	26578308	11405.subject166.timepoint12	Malawi	male	-	-	-	250.2	RI	-
ERR2367338	PRJEB24771	26578308	11405.subject166.timepoint18	Malawi	male	-	-	-	292.8	RI	-
ERR2367339	PRJEB24771	26578308	11405.subject166.timepoint2	Malawi	male	-	-	-	181.5	RI	-
ERR2367340	PRJEB24771	26578308	11405.subject166.timepoint24	Malawi	male	-	-	-	333	RI	-
ERR2367341	PRJEB24771	26578308	11405.subject166.timepoint6	Malawi	male	-	-	-	209.1	RI	-
ERR2367342	PRJEB24771	26578308	11405.subject167.timepoint0	Malawi	male	-	-	-	164.7	RI	-
ERR2367343	PRJEB24771	26578308	11405.subject167.timepoint12	Malawi	male	-	-	-	247.5	RI	-
ERR2367344	PRJEB24771	26578308	11405.subject167.timepoint18	Malawi	male	-	-	-	288.9	RI	-
ERR2367345	PRJEB24771	26578308	11405.subject167.timepoint2	Malawi	male	-	-	-	178.5	RI	-
ERR2367346	PRJEB24771	26578308	11405.subject167.timepoint24	Malawi	male	-	-	-	329.1	RI	-
ERR2367347	PRJEB24771	26578308	11405.subject167.timepoint6	Malawi	male	-	-	-	207	RI	-
ERR2367348	PRJEB24771	26578308	11405.subject168.timepoint0	Malawi	male	-	-	-	164.7	RI	-
ERR2367349	PRJEB24771	26578308	11405.subject168.timepoint12	Malawi	male	-	-	-	247.5	RI	-
ERR2367350	PRJEB24771	26578308	11405.subject168.timepoint18	Malawi	male	-	-	-	288.9	RI	-
ERR2367351	PRJEB24771	26578308	11405.subject168.timepoint24	Malawi	male	-	-	-	330.3	RI	-
ERR2367352	PRJEB24771	26578308	11405.subject168.timepoint6	Malawi	male	-	-	-	206.1	RI	-
ERR2367353	PRJEB24771	26578308	11405.subject169.timepoint0	Malawi	female	-	-	-	174.6	RI	-
ERR2367354	PRJEB24771	26578308	11405.subject169.timepoint12	Malawi	female	-	-	-	269.1	RI	-
ERR2367355	PRJEB24771	26578308	11405.subject169.timepoint18	Malawi	female	-	-	-	298.5	RI	-
ERR2367356	PRJEB24771	26578308	11405.subject169.timepoint2	Malawi	female	-	-	-	186.3	RI	-
ERR2367357	PRJEB24771	26578308	11405.subject169.timepoint24	Malawi	female	-	-	-	339.9	RI	-
ERR2367358	PRJEB24771	26578308	11405.subject169.timepoint6	Malawi	female	-	-	-	216	RI	-
ERR2367359	PRJEB24771	26578308	11405.subject170.timepoint0	Malawi	male	-	-	-	186.3	RI	-
ERR2367360	PRJEB24771	26578308	11405.subject170.timepoint12	Malawi	male	-	-	-	269.1	RI	-
ERR2367361	PRJEB24771	26578308	11405.subject170.timepoint18	Malawi	male	-	-	-	310.5	RI	-
ERR2367362	PRJEB24771	26578308	11405.subject170.timepoint2	Malawi	male	-	-	-	200.1	RI	-
ERR2367363	PRJEB24771	26578308	11405.subject170.timepoint24	Malawi	male	-	-	-	351.9	RI	-
ERR2367364	PRJEB24771	26578308	11405.subject170.timepoint6	Malawi	male	-	-	-	228.6	RI	-
ERR2367365	PRJEB24771	26578308	11405.subject171.timepoint0	Malawi	male	-	-	-	164.7	RI	-
ERR2367366	PRJEB24771	26578308	11405.subject171.timepoint12	Malawi	male	-	-	-	247.5	RI	-
ERR2367367	PRJEB24771	26578308	11405.subject171.timepoint18	Malawi	male	-	-	-	288.9	RI	-
ERR2367368	PRJEB24771	26578308	11405.subject171.timepoint24	Malawi	male	-	-	-	330.3	RI	-
ERR2367369	PRJEB24771	26578308	11405.subject171.timepoint6	Malawi	male	-	-	-	206.1	RI	-
ERR2367370	PRJEB24771	26578308	11405.subject172.timepoint0	Malawi	female	-	-	-	164.7	RI	-
ERR2367371	PRJEB24771	26578308	11405.subject172.timepoint12	Malawi	female	-	-	-	247.5	RI	-
ERR2367372	PRJEB24771	26578308	11405.subject172.timepoint18	Malawi	female	-	-	-	288.9	RI	-
ERR2367373	PRJEB24771	26578308	11405.subject172.timepoint2	Malawi	female	-	-	-	178.5	RI	-
ERR2367374	PRJEB24771	26578308	11405.subject172.timepoint24	Malawi	female	-	-	-	330.3	RI	-
ERR2367375	PRJEB24771	26578308	11405.subject172.timepoint6	Malawi	female	-	-	-	206.1	RI	-
ERR2367376	PRJEB24771	26578308	11405.subject173.timepoint0	Malawi	male	-	-	-	164.7	RI	-
ERR2367377	PRJEB24771	26578308	11405.subject173.timepoint12	Malawi	male	-	-	-	248.4	RI	-
ERR2367378	PRJEB24771	26578308	11405.subject173.timepoint18	Malawi	male	-	-	-	289.8	RI	-
ERR2367379	PRJEB24771	26578308	11405.subject173.timepoint2	Malawi	male	-	-	-	179.4	RI	-
ERR2367380	PRJEB24771	26578308	11405.subject173.timepoint24	Malawi	male	-	-	-	330.3	RI	-
ERR2367381	PRJEB24771	26578308	11405.subject173.timepoint6	Malawi	male	-	-	-	207	RI	-
ERR2367382	PRJEB24771	26578308	11405.subject176.timepoint0	Malawi	female	-	-	-	164.7	RI	-
ERR2367383	PRJEB24771	26578308	11405.subject176.timepoint12	Malawi	female	-	-	-	247.5	RI	-
ERR2367384	PRJEB24771	26578308	11405.subject176.timepoint18	Malawi	female	-	-	-	288.9	RI	-
ERR2367385	PRJEB24771	26578308	11405.subject176.timepoint2	Malawi	female	-	-	-	178.5	RI	-
ERR2367386	PRJEB24771	26578308	11405.subject176.timepoint24	Malawi	female	-	-	-	330.3	RI	-
ERR2367387	PRJEB24771	26578308	11405.subject176.timepoint6	Malawi	female	-	-	-	206.1	RI	-
ERR2367388	PRJEB24771	26578308	11405.subject180.timepoint0	Malawi	male	-	-	-	173.4	RI	-
ERR2367389	PRJEB24771	26578308	11405.subject180.timepoint12	Malawi	male	-	-	-	256.2	RI	-
ERR2367390	PRJEB24771	26578308	11405.subject180.timepoint18	Malawi	male	-	-	-	297.6	RI	-
ERR2367391	PRJEB24771	26578308	11405.subject180.timepoint2	Malawi	male	-	-	-	187.2	RI	-
ERR2367392	PRJEB24771	26578308	11405.subject180.timepoint24	Malawi	male	-	-	-	339	RI	-
ERR2367393	PRJEB24771	26578308	11405.subject180.timepoint6	Malawi	male	-	-	-	214.8	RI	-
ERR2367394	PRJEB24771	26578308	11405.subject186.timepoint0	Malawi	female	-	-	-	181.5	RI	-
ERR2367395	PRJEB24771	26578308	11405.subject186.timepoint12	Malawi	female	-	-	-	264	RI	-
ERR2367396	PRJEB24771	26578308	11405.subject186.timepoint18	Malawi	female	-	-	-	304.5	RI	-
ERR2367397	PRJEB24771	26578308	11405.subject186.timepoint2	Malawi	female	-	-	-	195.3	RI	-
ERR2367398	PRJEB24771	26578308	11405.subject186.timepoint24	Malawi	female	-	-	-	346.8	RI	-
ERR2367399	PRJEB24771	26578308	11405.subject186.timepoint6	Malawi	female	-	-	-	224.7	RI	-
ERR2367400	PRJEB24771	26578308	11405.subject187.timepoint0	Malawi	male	-	-	-	178.5	RI	-
ERR2367401	PRJEB24771	26578308	11405.subject187.timepoint12	Malawi	male	-	-	-	261.3	RI	-
ERR2367402	PRJEB24771	26578308	11405.subject187.timepoint18	Malawi	male	-	-	-	302.7	RI	-
ERR2367403	PRJEB24771	26578308	11405.subject187.timepoint2	Malawi	male	-	-	-	192.3	RI	-
ERR2367404	PRJEB24771	26578308	11405.subject187.timepoint24	Malawi	male	-	-	-	344.1	RI	-
ERR2367405	PRJEB24771	26578308	11405.subject187.timepoint6	Malawi	male	-	-	-	220.8	RI	-
ERR2367406	PRJEB24771	26578308	11405.subject188.timepoint0	Malawi	male	-	-	-	189.3	RI	-
ERR2367407	PRJEB24771	26578308	11405.subject188.timepoint12	Malawi	male	-	-	-	272.1	RI	-
ERR2367408	PRJEB24771	26578308	11405.subject188.timepoint18	Malawi	male	-	-	-	313.5	RI	-
ERR2367409	PRJEB24771	26578308	11405.subject188.timepoint2	Malawi	male	-	-	-	203.1	RI	-
ERR2367410	PRJEB24771	26578308	11405.subject188.timepoint24	Malawi	male	-	-	-	355.8	RI	-
ERR2367411	PRJEB24771	26578308	11405.subject188.timepoint6	Malawi	male	-	-	-	230.7	RI	-
ERR2367412	PRJEB24771	26578308	11405.subject189.timepoint0	Malawi	male	-	-	-	180.3	RI	-
ERR2367413	PRJEB24771	26578308	11405.subject189.timepoint12	Malawi	male	-	-	-	263.1	RI	-
ERR2367414	PRJEB24771	26578308	11405.subject189.timepoint18	Malawi	male	-	-	-	304.5	RI	-
ERR2367415	PRJEB24771	26578308	11405.subject189.timepoint2	Malawi	male	-	-	-	194.1	RI	-
ERR2367416	PRJEB24771	26578308	11405.subject189.timepoint24	Malawi	male	-	-	-	345.9	RI	-
ERR2367417	PRJEB24771	26578308	11405.subject189.timepoint6	Malawi	male	-	-	-	221.7	RI	-
ERR2367418	PRJEB24771	26578308	11405.subject19.timepoint0	Malawi	male	-	-	-	168.6	RI	-
ERR2367419	PRJEB24771	26578308	11405.subject19.timepoint12	Malawi	male	-	-	-	252.3	RI	-
ERR2367420	PRJEB24771	26578308	11405.subject19.timepoint18	Malawi	male	-	-	-	292.8	RI	-
ERR2367421	PRJEB24771	26578308	11405.subject19.timepoint2	Malawi	male	-	-	-	182.4	RI	-
ERR2367422	PRJEB24771	26578308	11405.subject19.timepoint24	Malawi	male	-	-	-	334.2	RI	-
ERR2367423	PRJEB24771	26578308	11405.subject19.timepoint6	Malawi	male	-	-	-	210	RI	-
ERR2367424	PRJEB24771	26578308	11405.subject190.timepoint0	Malawi	female	-	-	-	173.4	RI	-
ERR2367425	PRJEB24771	26578308	11405.subject190.timepoint12	Malawi	female	-	-	-	256.2	RI	-
ERR2367426	PRJEB24771	26578308	11405.subject190.timepoint18	Malawi	female	-	-	-	297.6	RI	-
ERR2367427	PRJEB24771	26578308	11405.subject190.timepoint2	Malawi	female	-	-	-	188.4	RI	-
ERR2367428	PRJEB24771	26578308	11405.subject190.timepoint24	Malawi	female	-	-	-	339	RI	-
ERR2367429	PRJEB24771	26578308	11405.subject190.timepoint6	Malawi	female	-	-	-	214.8	RI	-
ERR2367430	PRJEB24771	26578308	11405.subject193.timepoint0	Malawi	female	-	-	-	171.6	RI	-
ERR2367431	PRJEB24771	26578308	11405.subject193.timepoint12	Malawi	female	-	-	-	255.3	RI	-
ERR2367432	PRJEB24771	26578308	11405.subject193.timepoint18	Malawi	female	-	-	-	297.6	RI	-
ERR2367433	PRJEB24771	26578308	11405.subject193.timepoint2	Malawi	female	-	-	-	185.4	RI	-
ERR2367434	PRJEB24771	26578308	11405.subject193.timepoint24	Malawi	female	-	-	-	337.2	RI	-
ERR2367435	PRJEB24771	26578308	11405.subject193.timepoint6	Malawi	female	-	-	-	211.8	RI	-
ERR2367436	PRJEB24771	26578308	11405.subject195.timepoint0	Malawi	female	-	-	-	166.5	RI	-
ERR2367437	PRJEB24771	26578308	11405.subject195.timepoint12	Malawi	female	-	-	-	249.3	RI	-
ERR2367438	PRJEB24771	26578308	11405.subject195.timepoint18	Malawi	female	-	-	-	290.7	RI	-
ERR2367439	PRJEB24771	26578308	11405.subject195.timepoint2	Malawi	female	-	-	-	180.3	RI	-
ERR2367440	PRJEB24771	26578308	11405.subject195.timepoint24	Malawi	female	-	-	-	332.1	RI	-
ERR2367441	PRJEB24771	26578308	11405.subject195.timepoint6	Malawi	female	-	-	-	207.9	RI	-
ERR2367442	PRJEB24771	26578308	11405.subject197.timepoint0	Malawi	male	-	-	-	169.5	RI	-
ERR2367443	PRJEB24771	26578308	11405.subject197.timepoint18	Malawi	male	-	-	-	293.7	RI	-
ERR2367444	PRJEB24771	26578308	11405.subject197.timepoint24	Malawi	male	-	-	-	335.1	RI	-
ERR2367445	PRJEB24771	26578308	11405.subject197.timepoint6	Malawi	male	-	-	-	210.9	RI	-
ERR2367446	PRJEB24771	26578308	11405.subject198.timepoint0	Malawi	male	-	-	-	164.7	RI	-
ERR2367447	PRJEB24771	26578308	11405.subject198.timepoint12	Malawi	male	-	-	-	247.5	RI	-
ERR2367448	PRJEB24771	26578308	11405.subject198.timepoint18	Malawi	male	-	-	-	288.9	RI	-
ERR2367449	PRJEB24771	26578308	11405.subject198.timepoint2	Malawi	male	-	-	-	178.5	RI	-
ERR2367450	PRJEB24771	26578308	11405.subject198.timepoint24	Malawi	male	-	-	-	330.3	RI	-
ERR2367451	PRJEB24771	26578308	11405.subject198.timepoint6	Malawi	male	-	-	-	206.1	RI	-
ERR2367452	PRJEB24771	26578308	11405.subject199.timepoint0	Malawi	male	-	-	-	164.7	RI	-
ERR2367453	PRJEB24771	26578308	11405.subject199.timepoint12	Malawi	male	-	-	-	247.5	RI	-
ERR2367454	PRJEB24771	26578308	11405.subject199.timepoint18	Malawi	male	-	-	-	288.9	RI	-
ERR2367455	PRJEB24771	26578308	11405.subject199.timepoint2	Malawi	male	-	-	-	178.5	RI	-
ERR2367456	PRJEB24771	26578308	11405.subject199.timepoint24	Malawi	male	-	-	-	330.3	RI	-
ERR2367457	PRJEB24771	26578308	11405.subject199.timepoint6	Malawi	male	-	-	-	206.1	RI	-
ERR2367458	PRJEB24771	26578308	11405.subject2.timepoint0	Malawi	female	-	-	-	190.2	RI	-
ERR2367459	PRJEB24771	26578308	11405.subject2.timepoint12	Malawi	female	-	-	-	273	RI	-
ERR2367460	PRJEB24771	26578308	11405.subject2.timepoint18	Malawi	female	-	-	-	314.4	RI	-
ERR2367461	PRJEB24771	26578308	11405.subject2.timepoint2	Malawi	female	-	-	-	204	RI	-
ERR2367462	PRJEB24771	26578308	11405.subject2.timepoint24	Malawi	female	-	-	-	355.8	RI	-
ERR2367463	PRJEB24771	26578308	11405.subject20.timepoint0	Malawi	male	-	-	-	168.6	RI	-
ERR2367464	PRJEB24771	26578308	11405.subject20.timepoint12	Malawi	male	-	-	-	252.3	RI	-
ERR2367465	PRJEB24771	26578308	11405.subject20.timepoint18	Malawi	male	-	-	-	292.8	RI	-
ERR2367466	PRJEB24771	26578308	11405.subject20.timepoint2	Malawi	male	-	-	-	182.4	RI	-
ERR2367467	PRJEB24771	26578308	11405.subject20.timepoint24	Malawi	male	-	-	-	334.2	RI	-
ERR2367468	PRJEB24771	26578308	11405.subject20.timepoint6	Malawi	male	-	-	-	210	RI	-
ERR2367469	PRJEB24771	26578308	11405.subject203.timepoint0	Malawi	female	-	-	-	181.5	RI	-
ERR2367470	PRJEB24771	26578308	11405.subject203.timepoint12	Malawi	female	-	-	-	265.2	RI	-
ERR2367471	PRJEB24771	26578308	11405.subject203.timepoint18	Malawi	female	-	-	-	304.5	RI	-
ERR2367472	PRJEB24771	26578308	11405.subject203.timepoint2	Malawi	female	-	-	-	195.3	RI	-
ERR2367473	PRJEB24771	26578308	11405.subject203.timepoint24	Malawi	female	-	-	-	345.9	RI	-
ERR2367474	PRJEB24771	26578308	11405.subject203.timepoint6	Malawi	female	-	-	-	222.9	RI	-
ERR2367475	PRJEB24771	26578308	11405.subject204.timepoint0	Malawi	male	-	-	-	174.6	RI	-
ERR2367476	PRJEB24771	26578308	11405.subject204.timepoint12	Malawi	male	-	-	-	257.1	RI	-
ERR2367477	PRJEB24771	26578308	11405.subject204.timepoint18	Malawi	male	-	-	-	298.5	RI	-
ERR2367478	PRJEB24771	26578308	11405.subject204.timepoint24	Malawi	male	-	-	-	339.9	RI	-
ERR2367479	PRJEB24771	26578308	11405.subject204.timepoint6	Malawi	male	-	-	-	216	RI	-
ERR2367480	PRJEB24771	26578308	11405.subject205.timepoint0	Malawi	male	-	-	-	173.4	RI	-
ERR2367481	PRJEB24771	26578308	11405.subject205.timepoint12	Malawi	male	-	-	-	256.2	RI	-
ERR2367482	PRJEB24771	26578308	11405.subject205.timepoint18	Malawi	male	-	-	-	297.6	RI	-
ERR2367483	PRJEB24771	26578308	11405.subject205.timepoint2	Malawi	male	-	-	-	188.4	RI	-
ERR2367484	PRJEB24771	26578308	11405.subject205.timepoint24	Malawi	male	-	-	-	339	RI	-
ERR2367485	PRJEB24771	26578308	11405.subject205.timepoint6	Malawi	male	-	-	-	214.8	RI	-
ERR2367486	PRJEB24771	26578308	11405.subject207.timepoint0	Malawi	female	-	-	-	174.6	RI	-
ERR2367487	PRJEB24771	26578308	11405.subject207.timepoint12	Malawi	female	-	-	-	257.1	RI	-
ERR2367488	PRJEB24771	26578308	11405.subject207.timepoint18	Malawi	female	-	-	-	298.5	RI	-
ERR2367489	PRJEB24771	26578308	11405.subject207.timepoint2	Malawi	female	-	-	-	188.4	RI	-
ERR2367490	PRJEB24771	26578308	11405.subject207.timepoint24	Malawi	female	-	-	-	339.9	RI	-
ERR2367491	PRJEB24771	26578308	11405.subject207.timepoint6	Malawi	female	-	-	-	216	RI	-
ERR2367492	PRJEB24771	26578308	11405.subject209.timepoint0	Malawi	male	-	-	-	164.7	RI	-
ERR2367493	PRJEB24771	26578308	11405.subject209.timepoint12	Malawi	male	-	-	-	247.5	RI	-
ERR2367494	PRJEB24771	26578308	11405.subject209.timepoint18	Malawi	male	-	-	-	288.9	RI	-
ERR2367495	PRJEB24771	26578308	11405.subject209.timepoint2	Malawi	male	-	-	-	178.5	RI	-
ERR2367496	PRJEB24771	26578308	11405.subject209.timepoint24	Malawi	male	-	-	-	330.3	RI	-
ERR2367497	PRJEB24771	26578308	11405.subject209.timepoint6	Malawi	male	-	-	-	206.1	RI	-
ERR2367498	PRJEB24771	26578308	11405.subject211.timepoint0	Malawi	male	-	-	-	170.4	RI	-
ERR2367499	PRJEB24771	26578308	11405.subject211.timepoint12	Malawi	male	-	-	-	253.2	RI	-
ERR2367500	PRJEB24771	26578308	11405.subject211.timepoint18	Malawi	male	-	-	-	295.8	RI	-
ERR2367501	PRJEB24771	26578308	11405.subject211.timepoint2	Malawi	male	-	-	-	184.2	RI	-
ERR2367502	PRJEB24771	26578308	11405.subject211.timepoint24	Malawi	male	-	-	-	336	RI	-
ERR2367503	PRJEB24771	26578308	11405.subject211.timepoint6	Malawi	male	-	-	-	211.8	RI	-
ERR2367504	PRJEB24771	26578308	11405.subject214.timepoint0	Malawi	male	-	-	-	167.7	RI	-
ERR2367505	PRJEB24771	26578308	11405.subject214.timepoint12	Malawi	male	-	-	-	250.2	RI	-
ERR2367506	PRJEB24771	26578308	11405.subject214.timepoint18	Malawi	male	-	-	-	292.8	RI	-
ERR2367507	PRJEB24771	26578308	11405.subject214.timepoint2	Malawi	male	-	-	-	181.5	RI	-
ERR2367508	PRJEB24771	26578308	11405.subject214.timepoint24	Malawi	male	-	-	-	333	RI	-
ERR2367509	PRJEB24771	26578308	11405.subject214.timepoint6	Malawi	male	-	-	-	209.1	RI	-
ERR2367510	PRJEB24771	26578308	11405.subject217.timepoint0	Malawi	female	-	-	-	174.6	RI	-
ERR2367511	PRJEB24771	26578308	11405.subject217.timepoint12	Malawi	female	-	-	-	256.2	RI	-
ERR2367512	PRJEB24771	26578308	11405.subject217.timepoint18	Malawi	female	-	-	-	297.6	RI	-
ERR2367513	PRJEB24771	26578308	11405.subject217.timepoint2	Malawi	female	-	-	-	187.2	RI	-
ERR2367514	PRJEB24771	26578308	11405.subject217.timepoint24	Malawi	female	-	-	-	339	RI	-
ERR2367515	PRJEB24771	26578308	11405.subject217.timepoint6	Malawi	female	-	-	-	214.8	RI	-
ERR2367516	PRJEB24771	26578308	11405.subject218.timepoint0	Malawi	female	-	-	-	182.4	RI	-
ERR2367517	PRJEB24771	26578308	11405.subject218.timepoint12	Malawi	female	-	-	-	265.2	RI	-
ERR2367518	PRJEB24771	26578308	11405.subject218.timepoint18	Malawi	female	-	-	-	306.6	RI	-
ERR2367519	PRJEB24771	26578308	11405.subject218.timepoint2	Malawi	female	-	-	-	196.2	RI	-
ERR2367520	PRJEB24771	26578308	11405.subject218.timepoint24	Malawi	female	-	-	-	348	RI	-
ERR2367521	PRJEB24771	26578308	11405.subject218.timepoint6	Malawi	female	-	-	-	223.8	RI	-
ERR2367522	PRJEB24771	26578308	11405.subject219.timepoint0	Malawi	male	-	-	-	193.2	RI	-
ERR2367523	PRJEB24771	26578308	11405.subject219.timepoint12	Malawi	male	-	-	-	276	RI	-
ERR2367524	PRJEB24771	26578308	11405.subject219.timepoint18	Malawi	male	-	-	-	317.4	RI	-
ERR2367525	PRJEB24771	26578308	11405.subject219.timepoint2	Malawi	male	-	-	-	207	RI	-
ERR2367526	PRJEB24771	26578308	11405.subject219.timepoint24	Malawi	male	-	-	-	358.8	RI	-
ERR2367527	PRJEB24771	26578308	11405.subject22.timepoint0	Malawi	female	-	-	-	178.5	RI	-
ERR2367528	PRJEB24771	26578308	11405.subject22.timepoint12	Malawi	female	-	-	-	261.3	RI	-
ERR2367529	PRJEB24771	26578308	11405.subject22.timepoint18	Malawi	female	-	-	-	302.7	RI	-
ERR2367530	PRJEB24771	26578308	11405.subject22.timepoint2	Malawi	female	-	-	-	192.3	RI	-
ERR2367531	PRJEB24771	26578308	11405.subject22.timepoint24	Malawi	female	-	-	-	342.9	RI	-
ERR2367532	PRJEB24771	26578308	11405.subject22.timepoint6	Malawi	female	-	-	-	219.9	RI	-
ERR2367533	PRJEB24771	26578308	11405.subject220.timepoint0	Malawi	male	-	-	-	175.5	RI	-
ERR2367534	PRJEB24771	26578308	11405.subject220.timepoint12	Malawi	male	-	-	-	258.3	RI	-
ERR2367535	PRJEB24771	26578308	11405.subject220.timepoint18	Malawi	male	-	-	-	299.7	RI	-
ERR2367536	PRJEB24771	26578308	11405.subject220.timepoint2	Malawi	male	-	-	-	189.3	RI	-
ERR2367537	PRJEB24771	26578308	11405.subject220.timepoint24	Malawi	male	-	-	-	341.1	RI	-
ERR2367538	PRJEB24771	26578308	11405.subject220.timepoint6	Malawi	male	-	-	-	216.9	RI	-
ERR2367539	PRJEB24771	26578308	11405.subject221.timepoint0	Malawi	female	-	-	-	170.4	RI	-
ERR2367540	PRJEB24771	26578308	11405.subject221.timepoint12	Malawi	female	-	-	-	253.2	RI	-
ERR2367541	PRJEB24771	26578308	11405.subject221.timepoint18	Malawi	female	-	-	-	294.6	RI	-
ERR2367542	PRJEB24771	26578308	11405.subject221.timepoint2	Malawi	female	-	-	-	184.2	RI	-
ERR2367543	PRJEB24771	26578308	11405.subject221.timepoint24	Malawi	female	-	-	-	336	RI	-
ERR2367544	PRJEB24771	26578308	11405.subject221.timepoint6	Malawi	female	-	-	-	211.8	RI	-
ERR2367545	PRJEB24771	26578308	11405.subject223.timepoint0	Malawi	female	-	-	-	164.7	RI	-
ERR2367546	PRJEB24771	26578308	11405.subject223.timepoint12	Malawi	female	-	-	-	247.5	RI	-
ERR2367547	PRJEB24771	26578308	11405.subject223.timepoint18	Malawi	female	-	-	-	288.9	RI	-
ERR2367548	PRJEB24771	26578308	11405.subject223.timepoint2	Malawi	female	-	-	-	178.5	RI	-
ERR2367549	PRJEB24771	26578308	11405.subject223.timepoint24	Malawi	female	-	-	-	330.3	RI	-
ERR2367550	PRJEB24771	26578308	11405.subject223.timepoint6	Malawi	female	-	-	-	206.1	RI	-
ERR2367551	PRJEB24771	26578308	11405.subject224.timepoint0	Malawi	female	-	-	-	165.6	RI	-
ERR2367552	PRJEB24771	26578308	11405.subject224.timepoint12	Malawi	female	-	-	-	249.3	RI	-
ERR2367553	PRJEB24771	26578308	11405.subject224.timepoint18	Malawi	female	-	-	-	289.8	RI	-
ERR2367554	PRJEB24771	26578308	11405.subject224.timepoint2	Malawi	female	-	-	-	179.4	RI	-
ERR2367555	PRJEB24771	26578308	11405.subject224.timepoint24	Malawi	female	-	-	-	331.2	RI	-
ERR2367556	PRJEB24771	26578308	11405.subject224.timepoint6	Malawi	female	-	-	-	207	RI	-
ERR2367557	PRJEB24771	26578308	11405.subject225.timepoint0	Malawi	male	-	-	-	168.6	RI	-
ERR2367558	PRJEB24771	26578308	11405.subject225.timepoint12	Malawi	male	-	-	-	251.4	RI	-
ERR2367559	PRJEB24771	26578308	11405.subject225.timepoint18	Malawi	male	-	-	-	292.8	RI	-
ERR2367560	PRJEB24771	26578308	11405.subject225.timepoint2	Malawi	male	-	-	-	182.4	RI	-
ERR2367561	PRJEB24771	26578308	11405.subject225.timepoint24	Malawi	male	-	-	-	334.2	RI	-
ERR2367562	PRJEB24771	26578308	11405.subject225.timepoint6	Malawi	male	-	-	-	210	RI	-
ERR2367563	PRJEB24771	26578308	11405.subject227.timepoint0	Malawi	male	-	-	-	188.4	RI	-
ERR2367564	PRJEB24771	26578308	11405.subject227.timepoint12	Malawi	male	-	-	-	272.1	RI	-
ERR2367565	PRJEB24771	26578308	11405.subject227.timepoint18	Malawi	male	-	-	-	312.3	RI	-
ERR2367566	PRJEB24771	26578308	11405.subject227.timepoint2	Malawi	male	-	-	-	203.1	RI	-
ERR2367567	PRJEB24771	26578308	11405.subject227.timepoint24	Malawi	male	-	-	-	352.8	RI	-
ERR2367568	PRJEB24771	26578308	11405.subject227.timepoint6	Malawi	male	-	-	-	229.8	RI	-
ERR2367569	PRJEB24771	26578308	11405.subject228.timepoint0	Malawi	female	-	-	-	165.6	RI	-
ERR2367570	PRJEB24771	26578308	11405.subject228.timepoint12	Malawi	female	-	-	-	249.3	RI	-
ERR2367571	PRJEB24771	26578308	11405.subject228.timepoint18	Malawi	female	-	-	-	290.7	RI	-
ERR2367572	PRJEB24771	26578308	11405.subject228.timepoint2	Malawi	female	-	-	-	179.4	RI	-
ERR2367573	PRJEB24771	26578308	11405.subject228.timepoint24	Malawi	female	-	-	-	331.2	RI	-
ERR2367574	PRJEB24771	26578308	11405.subject228.timepoint6	Malawi	female	-	-	-	207	RI	-
ERR2367575	PRJEB24771	26578308	11405.subject229.timepoint0	Malawi	male	-	-	-	164.7	RI	-
ERR2367576	PRJEB24771	26578308	11405.subject229.timepoint12	Malawi	male	-	-	-	248.4	RI	-
ERR2367577	PRJEB24771	26578308	11405.subject229.timepoint18	Malawi	male	-	-	-	288.9	RI	-
ERR2367578	PRJEB24771	26578308	11405.subject229.timepoint2	Malawi	male	-	-	-	179.4	RI	-
ERR2367579	PRJEB24771	26578308	11405.subject229.timepoint24	Malawi	male	-	-	-	330.3	RI	-
ERR2367580	PRJEB24771	26578308	11405.subject229.timepoint6	Malawi	male	-	-	-	209.1	RI	-
ERR2367581	PRJEB24771	26578308	11405.subject23.timepoint0	Malawi	female	-	-	-	164.7	RI	-
ERR2367582	PRJEB24771	26578308	11405.subject23.timepoint12	Malawi	female	-	-	-	247.5	RI	-
ERR2367583	PRJEB24771	26578308	11405.subject23.timepoint18	Malawi	female	-	-	-	288.9	RI	-
ERR2367584	PRJEB24771	26578308	11405.subject23.timepoint2	Malawi	female	-	-	-	178.5	RI	-
ERR2367585	PRJEB24771	26578308	11405.subject23.timepoint24	Malawi	female	-	-	-	330.3	RI	-
ERR2367586	PRJEB24771	26578308	11405.subject23.timepoint6	Malawi	female	-	-	-	206.1	RI	-
ERR2367587	PRJEB24771	26578308	11405.subject231.timepoint0	Malawi	male	-	-	-	176.4	RI	-
ERR2367588	PRJEB24771	26578308	11405.subject231.timepoint12	Malawi	male	-	-	-	260.1	RI	-
ERR2367589	PRJEB24771	26578308	11405.subject231.timepoint18	Malawi	male	-	-	-	300.6	RI	-
ERR2367590	PRJEB24771	26578308	11405.subject231.timepoint2	Malawi	male	-	-	-	190.2	RI	-
ERR2367591	PRJEB24771	26578308	11405.subject231.timepoint24	Malawi	male	-	-	-	344.1	RI	-
ERR2367592	PRJEB24771	26578308	11405.subject231.timepoint6	Malawi	male	-	-	-	217.8	RI	-
ERR2367593	PRJEB24771	26578308	11405.subject232.timepoint0	Malawi	male	-	-	-	171.6	RI	-
ERR2367594	PRJEB24771	26578308	11405.subject232.timepoint14	Malawi	male	-	-	-	265.2	RI	-
ERR2367595	PRJEB24771	26578308	11405.subject232.timepoint18	Malawi	male	-	-	-	295.8	RI	-
ERR2367596	PRJEB24771	26578308	11405.subject232.timepoint2	Malawi	male	-	-	-	185.4	RI	-
ERR2367597	PRJEB24771	26578308	11405.subject232.timepoint24	Malawi	male	-	-	-	337.2	RI	-
ERR2367598	PRJEB24771	26578308	11405.subject232.timepoint6	Malawi	male	-	-	-	213	RI	-
ERR2367599	PRJEB24771	26578308	11405.subject233.timepoint0	Malawi	female	-	-	-	166.5	RI	-
ERR2367600	PRJEB24771	26578308	11405.subject233.timepoint12	Malawi	female	-	-	-	249.3	RI	-
ERR2367601	PRJEB24771	26578308	11405.subject233.timepoint18	Malawi	female	-	-	-	290.7	RI	-
ERR2367602	PRJEB24771	26578308	11405.subject233.timepoint2	Malawi	female	-	-	-	180.3	RI	-
ERR2367603	PRJEB24771	26578308	11405.subject233.timepoint24	Malawi	female	-	-	-	332.1	RI	-
ERR2367604	PRJEB24771	26578308	11405.subject233.timepoint6	Malawi	female	-	-	-	207.9	RI	-
ERR2367605	PRJEB24771	26578308	11405.subject236.timepoint0	Malawi	female	-	-	-	175.5	RI	-
ERR2367606	PRJEB24771	26578308	11405.subject236.timepoint12	Malawi	female	-	-	-	258.3	RI	-
ERR2367607	PRJEB24771	26578308	11405.subject236.timepoint18	Malawi	female	-	-	-	299.7	RI	-
ERR2367608	PRJEB24771	26578308	11405.subject236.timepoint2	Malawi	female	-	-	-	189.3	RI	-
ERR2367609	PRJEB24771	26578308	11405.subject236.timepoint24	Malawi	female	-	-	-	341.1	RI	-
ERR2367610	PRJEB24771	26578308	11405.subject236.timepoint6	Malawi	female	-	-	-	216.9	RI	-
ERR2367611	PRJEB24771	26578308	11405.subject237.timepoint0	Malawi	male	-	-	-	177.3	RI	-
ERR2367612	PRJEB24771	26578308	11405.subject237.timepoint12	Malawi	male	-	-	-	260.1	RI	-
ERR2367613	PRJEB24771	26578308	11405.subject237.timepoint18	Malawi	male	-	-	-	303.6	RI	-
ERR2367614	PRJEB24771	26578308	11405.subject237.timepoint2	Malawi	male	-	-	-	191.1	RI	-
ERR2367615	PRJEB24771	26578308	11405.subject237.timepoint24	Malawi	male	-	-	-	342.9	RI	-
ERR2367616	PRJEB24771	26578308	11405.subject237.timepoint6	Malawi	male	-	-	-	218.7	RI	-
ERR2367617	PRJEB24771	26578308	11405.subject24.timepoint0	Malawi	female	-	-	-	177.3	RI	-
ERR2367618	PRJEB24771	26578308	11405.subject24.timepoint12	Malawi	female	-	-	-	260.1	RI	-
ERR2367619	PRJEB24771	26578308	11405.subject24.timepoint18	Malawi	female	-	-	-	301.5	RI	-
ERR2367620	PRJEB24771	26578308	11405.subject24.timepoint2	Malawi	female	-	-	-	191.1	RI	-
ERR2367621	PRJEB24771	26578308	11405.subject24.timepoint24	Malawi	female	-	-	-	342	RI	-
ERR2367622	PRJEB24771	26578308	11405.subject24.timepoint6	Malawi	female	-	-	-	218.7	RI	-
ERR2367623	PRJEB24771	26578308	11405.subject241.timepoint0	Malawi	male	-	-	-	165.6	RI	-
ERR2367624	PRJEB24771	26578308	11405.subject241.timepoint12	Malawi	male	-	-	-	248.4	RI	-
ERR2367625	PRJEB24771	26578308	11405.subject241.timepoint18	Malawi	male	-	-	-	289.8	RI	-
ERR2367626	PRJEB24771	26578308	11405.subject241.timepoint2	Malawi	male	-	-	-	179.4	RI	-
ERR2367627	PRJEB24771	26578308	11405.subject241.timepoint24	Malawi	male	-	-	-	331.2	RI	-
ERR2367628	PRJEB24771	26578308	11405.subject241.timepoint6	Malawi	male	-	-	-	207	RI	-
ERR2367629	PRJEB24771	26578308	11405.subject242.timepoint0	Malawi	male	-	-	-	164.7	RI	-
ERR2367630	PRJEB24771	26578308	11405.subject242.timepoint12	Malawi	male	-	-	-	247.5	RI	-
ERR2367631	PRJEB24771	26578308	11405.subject242.timepoint18	Malawi	male	-	-	-	288.9	RI	-
ERR2367632	PRJEB24771	26578308	11405.subject242.timepoint2	Malawi	male	-	-	-	178.5	RI	-
ERR2367633	PRJEB24771	26578308	11405.subject242.timepoint24	Malawi	male	-	-	-	330.3	RI	-
ERR2367634	PRJEB24771	26578308	11405.subject242.timepoint6	Malawi	male	-	-	-	206.1	RI	-
ERR2367635	PRJEB24771	26578308	11405.subject243.timepoint0	Malawi	female	-	-	-	165.6	RI	-
ERR2367636	PRJEB24771	26578308	11405.subject243.timepoint12	Malawi	female	-	-	-	248.4	RI	-
ERR2367637	PRJEB24771	26578308	11405.subject243.timepoint18	Malawi	female	-	-	-	289.8	RI	-
ERR2367638	PRJEB24771	26578308	11405.subject243.timepoint2	Malawi	female	-	-	-	179.4	RI	-
ERR2367639	PRJEB24771	26578308	11405.subject243.timepoint24	Malawi	female	-	-	-	331.2	RI	-
ERR2367640	PRJEB24771	26578308	11405.subject243.timepoint6	Malawi	female	-	-	-	207	RI	-
ERR2367641	PRJEB24771	26578308	11405.subject245.timepoint0	Malawi	female	-	-	-	185.4	RI	-
ERR2367642	PRJEB24771	26578308	11405.subject245.timepoint12	Malawi	female	-	-	-	268.2	RI	-
ERR2367643	PRJEB24771	26578308	11405.subject245.timepoint18	Malawi	female	-	-	-	309.6	RI	-
ERR2367644	PRJEB24771	26578308	11405.subject245.timepoint2	Malawi	female	-	-	-	199.2	RI	-
ERR2367645	PRJEB24771	26578308	11405.subject245.timepoint24	Malawi	female	-	-	-	351	RI	-
ERR2367646	PRJEB24771	26578308	11405.subject245.timepoint6	Malawi	female	-	-	-	226.8	RI	-
ERR2367647	PRJEB24771	26578308	11405.subject249.timepoint0	Malawi	male	-	-	-	170.4	RI	-
ERR2367648	PRJEB24771	26578308	11405.subject249.timepoint12	Malawi	male	-	-	-	253.2	RI	-
ERR2367649	PRJEB24771	26578308	11405.subject249.timepoint18	Malawi	male	-	-	-	294.6	RI	-
ERR2367650	PRJEB24771	26578308	11405.subject249.timepoint2	Malawi	male	-	-	-	184.2	RI	-
ERR2367651	PRJEB24771	26578308	11405.subject249.timepoint24	Malawi	male	-	-	-	336	RI	-
ERR2367652	PRJEB24771	26578308	11405.subject249.timepoint6	Malawi	male	-	-	-	211.8	RI	-
ERR2367653	PRJEB24771	26578308	11405.subject25.timepoint0	Malawi	female	-	-	-	172.5	RI	-
ERR2367654	PRJEB24771	26578308	11405.subject25.timepoint12	Malawi	female	-	-	-	255.3	RI	-
ERR2367655	PRJEB24771	26578308	11405.subject25.timepoint18	Malawi	female	-	-	-	296.7	RI	-
ERR2367656	PRJEB24771	26578308	11405.subject25.timepoint2	Malawi	female	-	-	-	186.3	RI	-
ERR2367657	PRJEB24771	26578308	11405.subject25.timepoint24	Malawi	female	-	-	-	337.2	RI	-
ERR2367658	PRJEB24771	26578308	11405.subject25.timepoint6	Malawi	female	-	-	-	213.9	RI	-
ERR2367659	PRJEB24771	26578308	11405.subject250.timepoint0	Malawi	male	-	-	-	174.6	RI	-
ERR2367660	PRJEB24771	26578308	11405.subject250.timepoint12	Malawi	male	-	-	-	257.1	RI	-
ERR2367661	PRJEB24771	26578308	11405.subject250.timepoint18	Malawi	male	-	-	-	298.5	RI	-
ERR2367662	PRJEB24771	26578308	11405.subject250.timepoint2	Malawi	male	-	-	-	188.4	RI	-
ERR2367663	PRJEB24771	26578308	11405.subject250.timepoint24	Malawi	male	-	-	-	339.9	RI	-
ERR2367664	PRJEB24771	26578308	11405.subject250.timepoint6	Malawi	male	-	-	-	216	RI	-
ERR2367665	PRJEB24771	26578308	11405.subject252.timepoint0	Malawi	female	-	-	-	189.3	RI	-
ERR2367666	PRJEB24771	26578308	11405.subject252.timepoint12	Malawi	female	-	-	-	270.9	RI	-
ERR2367667	PRJEB24771	26578308	11405.subject252.timepoint18	Malawi	female	-	-	-	312.3	RI	-
ERR2367668	PRJEB24771	26578308	11405.subject252.timepoint2	Malawi	female	-	-	-	202.2	RI	-
ERR2367669	PRJEB24771	26578308	11405.subject252.timepoint24	Malawi	female	-	-	-	353.7	RI	-
ERR2367670	PRJEB24771	26578308	11405.subject252.timepoint6	Malawi	female	-	-	-	229.8	RI	-
ERR2367671	PRJEB24771	26578308	11405.subject253.timepoint0	Malawi	female	-	-	-	168.6	RI	-
ERR2367672	PRJEB24771	26578308	11405.subject253.timepoint12	Malawi	female	-	-	-	251.4	RI	-
ERR2367673	PRJEB24771	26578308	11405.subject253.timepoint18	Malawi	female	-	-	-	292.8	RI	-
ERR2367674	PRJEB24771	26578308	11405.subject253.timepoint2	Malawi	female	-	-	-	182.4	RI	-
ERR2367675	PRJEB24771	26578308	11405.subject253.timepoint24	Malawi	female	-	-	-	334.2	RI	-
ERR2367676	PRJEB24771	26578308	11405.subject253.timepoint6	Malawi	female	-	-	-	210	RI	-
ERR2367677	PRJEB24771	26578308	11405.subject254.timepoint0	Malawi	female	-	-	-	175.5	RI	-
ERR2367678	PRJEB24771	26578308	11405.subject254.timepoint12	Malawi	female	-	-	-	259.2	RI	-
ERR2367679	PRJEB24771	26578308	11405.subject254.timepoint18	Malawi	female	-	-	-	302.7	RI	-
ERR2367680	PRJEB24771	26578308	11405.subject254.timepoint2	Malawi	female	-	-	-	189.3	RI	-
ERR2367681	PRJEB24771	26578308	11405.subject254.timepoint24	Malawi	female	-	-	-	342.9	RI	-
ERR2367682	PRJEB24771	26578308	11405.subject254.timepoint6	Malawi	female	-	-	-	216.9	RI	-
ERR2367683	PRJEB24771	26578308	11405.subject255.timepoint0	Malawi	male	-	-	-	176.4	RI	-
ERR2367684	PRJEB24771	26578308	11405.subject255.timepoint12	Malawi	male	-	-	-	259.2	RI	-
ERR2367685	PRJEB24771	26578308	11405.subject255.timepoint18	Malawi	male	-	-	-	300.6	RI	-
ERR2367686	PRJEB24771	26578308	11405.subject255.timepoint2	Malawi	male	-	-	-	190.2	RI	-
ERR2367687	PRJEB24771	26578308	11405.subject255.timepoint24	Malawi	male	-	-	-	342	RI	-
ERR2367688	PRJEB24771	26578308	11405.subject255.timepoint6	Malawi	male	-	-	-	217.8	RI	-
ERR2367689	PRJEB24771	26578308	11405.subject256.timepoint0	Malawi	male	-	-	-	165.6	RI	-
ERR2367690	PRJEB24771	26578308	11405.subject256.timepoint12	Malawi	male	-	-	-	248.4	RI	-
ERR2367691	PRJEB24771	26578308	11405.subject256.timepoint18	Malawi	male	-	-	-	289.8	RI	-
ERR2367692	PRJEB24771	26578308	11405.subject256.timepoint2	Malawi	male	-	-	-	179.4	RI	-
ERR2367693	PRJEB24771	26578308	11405.subject256.timepoint24	Malawi	male	-	-	-	331.2	RI	-
ERR2367694	PRJEB24771	26578308	11405.subject256.timepoint6	Malawi	male	-	-	-	207	RI	-
ERR2367695	PRJEB24771	26578308	11405.subject257.timepoint0	Malawi	male	-	-	-	182.4	RI	-
ERR2367696	PRJEB24771	26578308	11405.subject257.timepoint12	Malawi	male	-	-	-	265.2	RI	-
ERR2367697	PRJEB24771	26578308	11405.subject257.timepoint18	Malawi	male	-	-	-	306.6	RI	-
ERR2367698	PRJEB24771	26578308	11405.subject257.timepoint2	Malawi	male	-	-	-	196.2	RI	-
ERR2367699	PRJEB24771	26578308	11405.subject257.timepoint24	Malawi	male	-	-	-	348	RI	-
ERR2367700	PRJEB24771	26578308	11405.subject257.timepoint6	Malawi	male	-	-	-	223.8	RI	-
ERR2367701	PRJEB24771	26578308	11405.subject258.timepoint0	Malawi	female	-	-	-	176.4	RI	-
ERR2367702	PRJEB24771	26578308	11405.subject258.timepoint12	Malawi	female	-	-	-	259.2	RI	-
ERR2367703	PRJEB24771	26578308	11405.subject258.timepoint18	Malawi	female	-	-	-	300.6	RI	-
ERR2367704	PRJEB24771	26578308	11405.subject258.timepoint2	Malawi	female	-	-	-	190.2	RI	-
ERR2367705	PRJEB24771	26578308	11405.subject258.timepoint24	Malawi	female	-	-	-	342	RI	-
ERR2367706	PRJEB24771	26578308	11405.subject258.timepoint6	Malawi	female	-	-	-	217.8	RI	-
ERR2367707	PRJEB24771	26578308	11405.subject26.timepoint0	Malawi	male	-	-	-	171.6	RI	-
ERR2367708	PRJEB24771	26578308	11405.subject26.timepoint12	Malawi	male	-	-	-	254.4	RI	-
ERR2367709	PRJEB24771	26578308	11405.subject26.timepoint18	Malawi	male	-	-	-	295.8	RI	-
ERR2367710	PRJEB24771	26578308	11405.subject26.timepoint2	Malawi	male	-	-	-	185.4	RI	-
ERR2367711	PRJEB24771	26578308	11405.subject26.timepoint24	Malawi	male	-	-	-	336	RI	-
ERR2367712	PRJEB24771	26578308	11405.subject26.timepoint6	Malawi	male	-	-	-	213	RI	-
ERR2367713	PRJEB24771	26578308	11405.subject261.timepoint0	Malawi	male	-	-	-	168.6	RI	-
ERR2367714	PRJEB24771	26578308	11405.subject261.timepoint12	Malawi	male	-	-	-	251.4	RI	-
ERR2367715	PRJEB24771	26578308	11405.subject261.timepoint18	Malawi	male	-	-	-	292.8	RI	-
ERR2367716	PRJEB24771	26578308	11405.subject261.timepoint2	Malawi	male	-	-	-	182.4	RI	-
ERR2367717	PRJEB24771	26578308	11405.subject261.timepoint24	Malawi	male	-	-	-	334.2	RI	-
ERR2367718	PRJEB24771	26578308	11405.subject261.timepoint6	Malawi	male	-	-	-	210	RI	-
ERR2367719	PRJEB24771	26578308	11405.subject263.timepoint0	Malawi	male	-	-	-	173.4	RI	-
ERR2367720	PRJEB24771	26578308	11405.subject263.timepoint12	Malawi	male	-	-	-	256.2	RI	-
ERR2367721	PRJEB24771	26578308	11405.subject263.timepoint18	Malawi	male	-	-	-	297.6	RI	-
ERR2367722	PRJEB24771	26578308	11405.subject263.timepoint2	Malawi	male	-	-	-	189.3	RI	-
ERR2367723	PRJEB24771	26578308	11405.subject263.timepoint24	Malawi	male	-	-	-	339	RI	-
ERR2367724	PRJEB24771	26578308	11405.subject263.timepoint6	Malawi	male	-	-	-	214.8	RI	-
ERR2367725	PRJEB24771	26578308	11405.subject264.timepoint0	Malawi	female	-	-	-	179.4	RI	-
ERR2367726	PRJEB24771	26578308	11405.subject264.timepoint12	Malawi	female	-	-	-	262.2	RI	-
ERR2367727	PRJEB24771	26578308	11405.subject264.timepoint18	Malawi	female	-	-	-	303.6	RI	-
ERR2367728	PRJEB24771	26578308	11405.subject264.timepoint2	Malawi	female	-	-	-	193.2	RI	-
ERR2367729	PRJEB24771	26578308	11405.subject264.timepoint24	Malawi	female	-	-	-	345	RI	-
ERR2367730	PRJEB24771	26578308	11405.subject264.timepoint6	Malawi	female	-	-	-	220.8	RI	-
ERR2367731	PRJEB24771	26578308	11405.subject265.timepoint0	Malawi	female	-	-	-	165.6	RI	-
ERR2367732	PRJEB24771	26578308	11405.subject265.timepoint12	Malawi	female	-	-	-	248.4	RI	-
ERR2367733	PRJEB24771	26578308	11405.subject265.timepoint18	Malawi	female	-	-	-	289.8	RI	-
ERR2367734	PRJEB24771	26578308	11405.subject265.timepoint2	Malawi	female	-	-	-	179.4	RI	-
ERR2367735	PRJEB24771	26578308	11405.subject265.timepoint24	Malawi	female	-	-	-	331.2	RI	-
ERR2367736	PRJEB24771	26578308	11405.subject265.timepoint6	Malawi	female	-	-	-	207	RI	-
ERR2367737	PRJEB24771	26578308	11405.subject266.timepoint0	Malawi	female	-	-	-	167.7	RI	-
ERR2367738	PRJEB24771	26578308	11405.subject266.timepoint12	Malawi	female	-	-	-	250.2	RI	-
ERR2367740	PRJEB24771	26578308	11405.subject266.timepoint2	Malawi	female	-	-	-	181.5	RI	-
ERR2367741	PRJEB24771	26578308	11405.subject266.timepoint24	Malawi	female	-	-	-	333	RI	-
ERR2367742	PRJEB24771	26578308	11405.subject266.timepoint6	Malawi	female	-	-	-	209.1	RI	-
ERR2367743	PRJEB24771	26578308	11405.subject267.timepoint0	Malawi	female	-	-	-	173.4	RI	-
ERR2367744	PRJEB24771	26578308	11405.subject267.timepoint12	Malawi	female	-	-	-	256.2	RI	-
ERR2367745	PRJEB24771	26578308	11405.subject267.timepoint18	Malawi	female	-	-	-	297.6	RI	-
ERR2367746	PRJEB24771	26578308	11405.subject267.timepoint2	Malawi	female	-	-	-	187.2	RI	-
ERR2367747	PRJEB24771	26578308	11405.subject267.timepoint6	Malawi	female	-	-	-	214.8	RI	-
ERR2367748	PRJEB24771	26578308	11405.subject268.timepoint0	Malawi	male	-	-	-	173.4	RI	-
ERR2367749	PRJEB24771	26578308	11405.subject268.timepoint12	Malawi	male	-	-	-	256.2	RI	-
ERR2367750	PRJEB24771	26578308	11405.subject268.timepoint18	Malawi	male	-	-	-	297.6	RI	-
ERR2367751	PRJEB24771	26578308	11405.subject268.timepoint2	Malawi	male	-	-	-	187.2	RI	-
ERR2367752	PRJEB24771	26578308	11405.subject268.timepoint24	Malawi	male	-	-	-	339	RI	-
ERR2367753	PRJEB24771	26578308	11405.subject268.timepoint6	Malawi	male	-	-	-	213.9	RI	-
ERR2367754	PRJEB24771	26578308	11405.subject269.timepoint0	Malawi	female	-	-	-	176.4	RI	-
ERR2367755	PRJEB24771	26578308	11405.subject269.timepoint12	Malawi	female	-	-	-	259.2	RI	-
ERR2367756	PRJEB24771	26578308	11405.subject269.timepoint18	Malawi	female	-	-	-	299.7	RI	-
ERR2367757	PRJEB24771	26578308	11405.subject269.timepoint2	Malawi	female	-	-	-	190.2	RI	-
ERR2367758	PRJEB24771	26578308	11405.subject269.timepoint24	Malawi	female	-	-	-	342	RI	-
ERR2367759	PRJEB24771	26578308	11405.subject269.timepoint6	Malawi	female	-	-	-	217.8	RI	-
ERR2367760	PRJEB24771	26578308	11405.subject27.timepoint0	Malawi	male	-	-	-	170.4	RI	-
ERR2367761	PRJEB24771	26578308	11405.subject27.timepoint12	Malawi	male	-	-	-	253.2	RI	-
ERR2367762	PRJEB24771	26578308	11405.subject27.timepoint18	Malawi	male	-	-	-	294.6	RI	-
ERR2367763	PRJEB24771	26578308	11405.subject27.timepoint2	Malawi	male	-	-	-	184.2	RI	-
ERR2367764	PRJEB24771	26578308	11405.subject27.timepoint24	Malawi	male	-	-	-	335.1	RI	-
ERR2367765	PRJEB24771	26578308	11405.subject27.timepoint6	Malawi	male	-	-	-	211.8	RI	-
ERR2367766	PRJEB24771	26578308	11405.subject270.timepoint0	Malawi	male	-	-	-	171.6	RI	-
ERR2367767	PRJEB24771	26578308	11405.subject270.timepoint12	Malawi	male	-	-	-	254.4	RI	-
ERR2367769	PRJEB24771	26578308	11405.subject270.timepoint2	Malawi	male	-	-	-	185.4	RI	-
ERR2367770	PRJEB24771	26578308	11405.subject270.timepoint24	Malawi	male	-	-	-	337.2	RI	-
ERR2367771	PRJEB24771	26578308	11405.subject270.timepoint6	Malawi	male	-	-	-	213	RI	-
ERR2367772	PRJEB24771	26578308	11405.subject271.timepoint0	Malawi	male	-	-	-	177.3	RI	-
ERR2367773	PRJEB24771	26578308	11405.subject271.timepoint12	Malawi	male	-	-	-	260.1	RI	-
ERR2367774	PRJEB24771	26578308	11405.subject271.timepoint18	Malawi	male	-	-	-	300.6	RI	-
ERR2367775	PRJEB24771	26578308	11405.subject271.timepoint2	Malawi	male	-	-	-	191.1	RI	-
ERR2367776	PRJEB24771	26578308	11405.subject271.timepoint24	Malawi	male	-	-	-	342.9	RI	-
ERR2367777	PRJEB24771	26578308	11405.subject271.timepoint6	Malawi	male	-	-	-	218.7	RI	-
ERR2367778	PRJEB24771	26578308	11405.subject273.timepoint0	Malawi	male	-	-	-	173.4	RI	-
ERR2367779	PRJEB24771	26578308	11405.subject273.timepoint12	Malawi	male	-	-	-	256.2	RI	-
ERR2367780	PRJEB24771	26578308	11405.subject273.timepoint18	Malawi	male	-	-	-	297.6	RI	-
ERR2367781	PRJEB24771	26578308	11405.subject273.timepoint2	Malawi	male	-	-	-	187.2	RI	-
ERR2367782	PRJEB24771	26578308	11405.subject273.timepoint24	Malawi	male	-	-	-	339	RI	-
ERR2367783	PRJEB24771	26578308	11405.subject273.timepoint6	Malawi	male	-	-	-	214.8	RI	-
ERR2367784	PRJEB24771	26578308	11405.subject274.timepoint0	Malawi	female	-	-	-	177.3	RI	-
ERR2367785	PRJEB24771	26578308	11405.subject274.timepoint12	Malawi	female	-	-	-	260.1	RI	-
ERR2367786	PRJEB24771	26578308	11405.subject274.timepoint18	Malawi	female	-	-	-	301.5	RI	-
ERR2367787	PRJEB24771	26578308	11405.subject274.timepoint2	Malawi	female	-	-	-	191.1	RI	-
ERR2367788	PRJEB24771	26578308	11405.subject274.timepoint24	Malawi	female	-	-	-	342	RI	-
ERR2367789	PRJEB24771	26578308	11405.subject274.timepoint6	Malawi	female	-	-	-	218.7	RI	-
ERR2367790	PRJEB24771	26578308	11405.subject275.timepoint0	Malawi	male	-	-	-	175.5	RI	-
ERR2367791	PRJEB24771	26578308	11405.subject275.timepoint12	Malawi	male	-	-	-	258.3	RI	-
ERR2367792	PRJEB24771	26578308	11405.subject275.timepoint18	Malawi	male	-	-	-	300.6	RI	-
ERR2367793	PRJEB24771	26578308	11405.subject275.timepoint2	Malawi	male	-	-	-	189.3	RI	-
ERR2367794	PRJEB24771	26578308	11405.subject275.timepoint24	Malawi	male	-	-	-	341.1	RI	-
ERR2367795	PRJEB24771	26578308	11405.subject275.timepoint6	Malawi	male	-	-	-	216	RI	-
ERR2367796	PRJEB24771	26578308	11405.subject276.timepoint12	Malawi	male	-	-	-	252.3	RI	-
ERR2367797	PRJEB24771	26578308	11405.subject276.timepoint18	Malawi	male	-	-	-	293.7	RI	-
ERR2367798	PRJEB24771	26578308	11405.subject276.timepoint2	Malawi	male	-	-	-	183.3	RI	-
ERR2367799	PRJEB24771	26578308	11405.subject276.timepoint24	Malawi	male	-	-	-	335.1	RI	-
ERR2367800	PRJEB24771	26578308	11405.subject276.timepoint6	Malawi	male	-	-	-	210.9	RI	-
ERR2367801	PRJEB24771	26578308	11405.subject278.timepoint0	Malawi	female	-	-	-	163.5	RI	-
ERR2367802	PRJEB24771	26578308	11405.subject278.timepoint12	Malawi	female	-	-	-	246.3	RI	-
ERR2367803	PRJEB24771	26578308	11405.subject278.timepoint18	Malawi	female	-	-	-	287.7	RI	-
ERR2367804	PRJEB24771	26578308	11405.subject278.timepoint2	Malawi	female	-	-	-	177.3	RI	-
ERR2367805	PRJEB24771	26578308	11405.subject278.timepoint24	Malawi	female	-	-	-	329.1	RI	-
ERR2367806	PRJEB24771	26578308	11405.subject278.timepoint6	Malawi	female	-	-	-	204.9	RI	-
ERR2367807	PRJEB24771	26578308	11405.subject28.timepoint0	Malawi	female	-	-	-	168.6	RI	-
ERR2367808	PRJEB24771	26578308	11405.subject28.timepoint12	Malawi	female	-	-	-	251.4	RI	-
ERR2367809	PRJEB24771	26578308	11405.subject28.timepoint18	Malawi	female	-	-	-	292.8	RI	-
ERR2367810	PRJEB24771	26578308	11405.subject28.timepoint2	Malawi	female	-	-	-	182.4	RI	-
ERR2367811	PRJEB24771	26578308	11405.subject28.timepoint24	Malawi	female	-	-	-	333	RI	-
ERR2367812	PRJEB24771	26578308	11405.subject28.timepoint6	Malawi	female	-	-	-	210	RI	-
ERR2367813	PRJEB24771	26578308	11405.subject280.timepoint0	Malawi	male	-	-	-	177.3	RI	-
ERR2367814	PRJEB24771	26578308	11405.subject280.timepoint12	Malawi	male	-	-	-	260.1	RI	-
ERR2367815	PRJEB24771	26578308	11405.subject280.timepoint18	Malawi	male	-	-	-	301.5	RI	-
ERR2367816	PRJEB24771	26578308	11405.subject280.timepoint2	Malawi	male	-	-	-	191.1	RI	-
ERR2367817	PRJEB24771	26578308	11405.subject280.timepoint24	Malawi	male	-	-	-	342.9	RI	-
ERR2367818	PRJEB24771	26578308	11405.subject280.timepoint6	Malawi	male	-	-	-	218.7	RI	-
ERR2367819	PRJEB24771	26578308	11405.subject281.timepoint0	Malawi	female	-	-	-	174.6	RI	-
ERR2367820	PRJEB24771	26578308	11405.subject281.timepoint12	Malawi	female	-	-	-	257.1	RI	-
ERR2367821	PRJEB24771	26578308	11405.subject281.timepoint18	Malawi	female	-	-	-	298.5	RI	-
ERR2367822	PRJEB24771	26578308	11405.subject281.timepoint2	Malawi	female	-	-	-	188.4	RI	-
ERR2367823	PRJEB24771	26578308	11405.subject281.timepoint24	Malawi	female	-	-	-	339.9	RI	-
ERR2367824	PRJEB24771	26578308	11405.subject281.timepoint6	Malawi	female	-	-	-	216	RI	-
ERR2367825	PRJEB24771	26578308	11405.subject282.timepoint0	Malawi	female	-	-	-	188.4	RI	-
ERR2367826	PRJEB24771	26578308	11405.subject282.timepoint12	Malawi	female	-	-	-	270.9	RI	-
ERR2367827	PRJEB24771	26578308	11405.subject282.timepoint18	Malawi	female	-	-	-	312.3	RI	-
ERR2367828	PRJEB24771	26578308	11405.subject282.timepoint2	Malawi	female	-	-	-	202.2	RI	-
ERR2367829	PRJEB24771	26578308	11405.subject282.timepoint24	Malawi	female	-	-	-	352.8	RI	-
ERR2367830	PRJEB24771	26578308	11405.subject282.timepoint6	Malawi	female	-	-	-	229.8	RI	-
ERR2367831	PRJEB24771	26578308	11405.subject283.timepoint0	Malawi	female	-	-	-	168.6	RI	-
ERR2367832	PRJEB24771	26578308	11405.subject283.timepoint12	Malawi	female	-	-	-	252.3	RI	-
ERR2367833	PRJEB24771	26578308	11405.subject283.timepoint18	Malawi	female	-	-	-	292.8	RI	-
ERR2367834	PRJEB24771	26578308	11405.subject283.timepoint2	Malawi	female	-	-	-	182.4	RI	-
ERR2367835	PRJEB24771	26578308	11405.subject283.timepoint24	Malawi	female	-	-	-	334.2	RI	-
ERR2367836	PRJEB24771	26578308	11405.subject283.timepoint6	Malawi	female	-	-	-	210	RI	-
ERR2367837	PRJEB24771	26578308	11405.subject286.timepoint0	Malawi	female	-	-	-	169.5	RI	-
ERR2367838	PRJEB24771	26578308	11405.subject286.timepoint12	Malawi	female	-	-	-	252.3	RI	-
ERR2367839	PRJEB24771	26578308	11405.subject286.timepoint18	Malawi	female	-	-	-	293.7	RI	-
ERR2367840	PRJEB24771	26578308	11405.subject286.timepoint2	Malawi	female	-	-	-	183.3	RI	-
ERR2367841	PRJEB24771	26578308	11405.subject286.timepoint24	Malawi	female	-	-	-	335.1	RI	-
ERR2367842	PRJEB24771	26578308	11405.subject286.timepoint6	Malawi	female	-	-	-	210.9	RI	-
ERR2367843	PRJEB24771	26578308	11405.subject288.timepoint0	Malawi	male	-	-	-	164.7	RI	-
ERR2367844	PRJEB24771	26578308	11405.subject288.timepoint12	Malawi	male	-	-	-	247.5	RI	-
ERR2367845	PRJEB24771	26578308	11405.subject288.timepoint18	Malawi	male	-	-	-	288.9	RI	-
ERR2367846	PRJEB24771	26578308	11405.subject288.timepoint2	Malawi	male	-	-	-	178.5	RI	-
ERR2367847	PRJEB24771	26578308	11405.subject288.timepoint24	Malawi	male	-	-	-	330.3	RI	-
ERR2367848	PRJEB24771	26578308	11405.subject288.timepoint6	Malawi	male	-	-	-	206.1	RI	-
ERR2367849	PRJEB24771	26578308	11405.subject289.timepoint0	Malawi	male	-	-	-	173.4	RI	-
ERR2367850	PRJEB24771	26578308	11405.subject289.timepoint12	Malawi	male	-	-	-	256.2	RI	-
ERR2367851	PRJEB24771	26578308	11405.subject289.timepoint18	Malawi	male	-	-	-	297.6	RI	-
ERR2367852	PRJEB24771	26578308	11405.subject289.timepoint2	Malawi	male	-	-	-	187.2	RI	-
ERR2367853	PRJEB24771	26578308	11405.subject289.timepoint24	Malawi	male	-	-	-	338.1	RI	-
ERR2367854	PRJEB24771	26578308	11405.subject289.timepoint6	Malawi	male	-	-	-	214.8	RI	-
ERR2367855	PRJEB24771	26578308	11405.subject29.timepoint0	Malawi	female	-	-	-	176.4	RI	-
ERR2367856	PRJEB24771	26578308	11405.subject29.timepoint12	Malawi	female	-	-	-	259.2	RI	-
ERR2367857	PRJEB24771	26578308	11405.subject29.timepoint18	Malawi	female	-	-	-	300.6	RI	-
ERR2367858	PRJEB24771	26578308	11405.subject29.timepoint2	Malawi	female	-	-	-	190.2	RI	-
ERR2367859	PRJEB24771	26578308	11405.subject29.timepoint24	Malawi	female	-	-	-	342	RI	-
ERR2367860	PRJEB24771	26578308	11405.subject29.timepoint6	Malawi	female	-	-	-	217.8	RI	-
ERR2367861	PRJEB24771	26578308	11405.subject291.timepoint0	Malawi	female	-	-	-	191.1	RI	-
ERR2367862	PRJEB24771	26578308	11405.subject291.timepoint12	Malawi	female	-	-	-	286.8	RI	-
ERR2367863	PRJEB24771	26578308	11405.subject291.timepoint18	Malawi	female	-	-	-	315.3	RI	-
ERR2367864	PRJEB24771	26578308	11405.subject291.timepoint2	Malawi	female	-	-	-	204.9	RI	-
ERR2367865	PRJEB24771	26578308	11405.subject291.timepoint24	Malawi	female	-	-	-	354.9	RI	-
ERR2367866	PRJEB24771	26578308	11405.subject291.timepoint6	Malawi	female	-	-	-	232.5	RI	-
ERR2367867	PRJEB24771	26578308	11405.subject292.timepoint0	Malawi	male	-	-	-	191.1	RI	-
ERR2367868	PRJEB24771	26578308	11405.subject292.timepoint12	Malawi	male	-	-	-	287.7	RI	-
ERR2367869	PRJEB24771	26578308	11405.subject292.timepoint18	Malawi	male	-	-	-	315.3	RI	-
ERR2367870	PRJEB24771	26578308	11405.subject292.timepoint2	Malawi	male	-	-	-	204.9	RI	-
ERR2367871	PRJEB24771	26578308	11405.subject292.timepoint24	Malawi	male	-	-	-	354.9	RI	-
ERR2367872	PRJEB24771	26578308	11405.subject292.timepoint6	Malawi	male	-	-	-	232.5	RI	-
ERR2367873	PRJEB24771	26578308	11405.subject293.timepoint0	Malawi	male	-	-	-	177.3	RI	-
ERR2367874	PRJEB24771	26578308	11405.subject293.timepoint12	Malawi	male	-	-	-	260.1	RI	-
ERR2367875	PRJEB24771	26578308	11405.subject293.timepoint18	Malawi	male	-	-	-	301.5	RI	-
ERR2367876	PRJEB24771	26578308	11405.subject293.timepoint2	Malawi	male	-	-	-	191.1	RI	-
ERR2367877	PRJEB24771	26578308	11405.subject293.timepoint24	Malawi	male	-	-	-	342.9	RI	-
ERR2367878	PRJEB24771	26578308	11405.subject293.timepoint6	Malawi	male	-	-	-	218.7	RI	-
ERR2367879	PRJEB24771	26578308	11405.subject295.timepoint0	Malawi	female	-	-	-	172.5	RI	-
ERR2367880	PRJEB24771	26578308	11405.subject295.timepoint12	Malawi	female	-	-	-	255.3	RI	-
ERR2367881	PRJEB24771	26578308	11405.subject295.timepoint18	Malawi	female	-	-	-	296.7	RI	-
ERR2367882	PRJEB24771	26578308	11405.subject295.timepoint2	Malawi	female	-	-	-	186.3	RI	-
ERR2367883	PRJEB24771	26578308	11405.subject295.timepoint24	Malawi	female	-	-	-	338.1	RI	-
ERR2367884	PRJEB24771	26578308	11405.subject295.timepoint6	Malawi	female	-	-	-	213.9	RI	-
ERR2367885	PRJEB24771	26578308	11405.subject296.timepoint0	Malawi	male	-	-	-	164.7	RI	-
ERR2367886	PRJEB24771	26578308	11405.subject296.timepoint12	Malawi	male	-	-	-	247.5	RI	-
ERR2367887	PRJEB24771	26578308	11405.subject296.timepoint18	Malawi	male	-	-	-	288.9	RI	-
ERR2367888	PRJEB24771	26578308	11405.subject296.timepoint2	Malawi	male	-	-	-	178.5	RI	-
ERR2367889	PRJEB24771	26578308	11405.subject296.timepoint24	Malawi	male	-	-	-	330.3	RI	-
ERR2367890	PRJEB24771	26578308	11405.subject296.timepoint6	Malawi	male	-	-	-	206.1	RI	-
ERR2367891	PRJEB24771	26578308	11405.subject3.timepoint0	Malawi	female	-	-	-	190.2	RI	-
ERR2367892	PRJEB24771	26578308	11405.subject3.timepoint12	Malawi	female	-	-	-	273	RI	-
ERR2367893	PRJEB24771	26578308	11405.subject3.timepoint18	Malawi	female	-	-	-	314.4	RI	-
ERR2367894	PRJEB24771	26578308	11405.subject3.timepoint2	Malawi	female	-	-	-	204	RI	-
ERR2367895	PRJEB24771	26578308	11405.subject3.timepoint24	Malawi	female	-	-	-	355.8	RI	-
ERR2367896	PRJEB24771	26578308	11405.subject301.timepoint0	Malawi	female	-	-	-	174.6	RI	-
ERR2367897	PRJEB24771	26578308	11405.subject301.timepoint12	Malawi	female	-	-	-	257.1	RI	-
ERR2367898	PRJEB24771	26578308	11405.subject301.timepoint18	Malawi	female	-	-	-	298.5	RI	-
ERR2367899	PRJEB24771	26578308	11405.subject301.timepoint2	Malawi	female	-	-	-	188.4	RI	-
ERR2367900	PRJEB24771	26578308	11405.subject301.timepoint24	Malawi	female	-	-	-	339.9	RI	-
ERR2367901	PRJEB24771	26578308	11405.subject301.timepoint6	Malawi	female	-	-	-	216	RI	-
ERR2367902	PRJEB24771	26578308	11405.subject302.timepoint0	Malawi	female	-	-	-	190.2	RI	-
ERR2367903	PRJEB24771	26578308	11405.subject302.timepoint12	Malawi	female	-	-	-	273	RI	-
ERR2367904	PRJEB24771	26578308	11405.subject302.timepoint18	Malawi	female	-	-	-	314.4	RI	-
ERR2367905	PRJEB24771	26578308	11405.subject302.timepoint2	Malawi	female	-	-	-	217.8	RI	-
ERR2367906	PRJEB24771	26578308	11405.subject302.timepoint24	Malawi	female	-	-	-	355.8	RI	-
ERR2367907	PRJEB24771	26578308	11405.subject302.timepoint6	Malawi	female	-	-	-	231.6	RI	-
ERR2367908	PRJEB24771	26578308	11405.subject303.timepoint0	Malawi	male	-	-	-	174.6	RI	-
ERR2367909	PRJEB24771	26578308	11405.subject303.timepoint12	Malawi	male	-	-	-	257.1	RI	-
ERR2367910	PRJEB24771	26578308	11405.subject303.timepoint18	Malawi	male	-	-	-	298.5	RI	-
ERR2367911	PRJEB24771	26578308	11405.subject303.timepoint2	Malawi	male	-	-	-	188.4	RI	-
ERR2367913	PRJEB24771	26578308	11405.subject303.timepoint6	Malawi	male	-	-	-	216	RI	-
ERR2367914	PRJEB24771	26578308	11405.subject304.timepoint0	Malawi	male	-	-	-	176.4	RI	-
ERR2367915	PRJEB24771	26578308	11405.subject304.timepoint12	Malawi	male	-	-	-	259.2	RI	-
ERR2367916	PRJEB24771	26578308	11405.subject304.timepoint18	Malawi	male	-	-	-	300.6	RI	-
ERR2367917	PRJEB24771	26578308	11405.subject304.timepoint2	Malawi	male	-	-	-	191.1	RI	-
ERR2367918	PRJEB24771	26578308	11405.subject304.timepoint24	Malawi	male	-	-	-	354.9	RI	-
ERR2367919	PRJEB24771	26578308	11405.subject304.timepoint6	Malawi	male	-	-	-	217.8	RI	-
ERR2367920	PRJEB24771	26578308	11405.subject305.timepoint0	Malawi	male	-	-	-	176.4	RI	-
ERR2367921	PRJEB24771	26578308	11405.subject305.timepoint12	Malawi	male	-	-	-	259.2	RI	-
ERR2367922	PRJEB24771	26578308	11405.subject305.timepoint18	Malawi	male	-	-	-	300.6	RI	-
ERR2367923	PRJEB24771	26578308	11405.subject305.timepoint2	Malawi	male	-	-	-	190.2	RI	-
ERR2367924	PRJEB24771	26578308	11405.subject305.timepoint24	Malawi	male	-	-	-	342	RI	-
ERR2367925	PRJEB24771	26578308	11405.subject305.timepoint6	Malawi	male	-	-	-	217.8	RI	-
ERR2367926	PRJEB24771	26578308	11405.subject307.timepoint0	Malawi	female	-	-	-	172.5	RI	-
ERR2367927	PRJEB24771	26578308	11405.subject307.timepoint12	Malawi	female	-	-	-	255.3	RI	-
ERR2367928	PRJEB24771	26578308	11405.subject307.timepoint18	Malawi	female	-	-	-	296.7	RI	-
ERR2367929	PRJEB24771	26578308	11405.subject307.timepoint2	Malawi	female	-	-	-	186.3	RI	-
ERR2367930	PRJEB24771	26578308	11405.subject307.timepoint24	Malawi	female	-	-	-	338.1	RI	-
ERR2367931	PRJEB24771	26578308	11405.subject307.timepoint6	Malawi	female	-	-	-	213.9	RI	-
ERR2367932	PRJEB24771	26578308	11405.subject309.timepoint0	Malawi	male	-	-	-	165.6	RI	-
ERR2367933	PRJEB24771	26578308	11405.subject309.timepoint12	Malawi	male	-	-	-	248.4	RI	-
ERR2367934	PRJEB24771	26578308	11405.subject309.timepoint18	Malawi	male	-	-	-	289.8	RI	-
ERR2367935	PRJEB24771	26578308	11405.subject309.timepoint2	Malawi	male	-	-	-	179.4	RI	-
ERR2367936	PRJEB24771	26578308	11405.subject309.timepoint24	Malawi	male	-	-	-	331.2	RI	-
ERR2367937	PRJEB24771	26578308	11405.subject309.timepoint6	Malawi	male	-	-	-	207	RI	-
ERR2367938	PRJEB24771	26578308	11405.subject31.timepoint0	Malawi	female	-	-	-	180.3	RI	-
ERR2367939	PRJEB24771	26578308	11405.subject31.timepoint12	Malawi	female	-	-	-	265.2	RI	-
ERR2367940	PRJEB24771	26578308	11405.subject31.timepoint18	Malawi	female	-	-	-	304.5	RI	-
ERR2367941	PRJEB24771	26578308	11405.subject31.timepoint2	Malawi	female	-	-	-	194.1	RI	-
ERR2367942	PRJEB24771	26578308	11405.subject31.timepoint24	Malawi	female	-	-	-	346.8	RI	-
ERR2367943	PRJEB24771	26578308	11405.subject31.timepoint6	Malawi	female	-	-	-	221.7	RI	-
ERR2367944	PRJEB24771	26578308	11405.subject310.timepoint0	Malawi	female	-	-	-	186.3	RI	-
ERR2367945	PRJEB24771	26578308	11405.subject310.timepoint12	Malawi	female	-	-	-	269.1	RI	-
ERR2367946	PRJEB24771	26578308	11405.subject310.timepoint18	Malawi	female	-	-	-	310.5	RI	-
ERR2367947	PRJEB24771	26578308	11405.subject310.timepoint2	Malawi	female	-	-	-	200.1	RI	-
ERR2367948	PRJEB24771	26578308	11405.subject310.timepoint24	Malawi	female	-	-	-	351.9	RI	-
ERR2367949	PRJEB24771	26578308	11405.subject310.timepoint6	Malawi	female	-	-	-	227.7	RI	-
ERR2367950	PRJEB24771	26578308	11405.subject311.timepoint0	Malawi	female	-	-	-	175.5	RI	-
ERR2367951	PRJEB24771	26578308	11405.subject311.timepoint12	Malawi	female	-	-	-	258.3	RI	-
ERR2367952	PRJEB24771	26578308	11405.subject311.timepoint18	Malawi	female	-	-	-	299.7	RI	-
ERR2367953	PRJEB24771	26578308	11405.subject311.timepoint2	Malawi	female	-	-	-	189.3	RI	-
ERR2367954	PRJEB24771	26578308	11405.subject311.timepoint24	Malawi	female	-	-	-	341.1	RI	-
ERR2367955	PRJEB24771	26578308	11405.subject311.timepoint6	Malawi	female	-	-	-	216.9	RI	-
ERR2367956	PRJEB24771	26578308	11405.subject312.timepoint0	Malawi	female	-	-	-	167.7	RI	-
ERR2367957	PRJEB24771	26578308	11405.subject312.timepoint12	Malawi	female	-	-	-	250.2	RI	-
ERR2367959	PRJEB24771	26578308	11405.subject312.timepoint2	Malawi	female	-	-	-	181.5	RI	-
ERR2367960	PRJEB24771	26578308	11405.subject312.timepoint24	Malawi	female	-	-	-	333	RI	-
ERR2367961	PRJEB24771	26578308	11405.subject312.timepoint6	Malawi	female	-	-	-	209.1	RI	-
ERR2367962	PRJEB24771	26578308	11405.subject315.timepoint0	Malawi	male	-	-	-	171.6	RI	-
ERR2367963	PRJEB24771	26578308	11405.subject315.timepoint12	Malawi	male	-	-	-	254.4	RI	-
ERR2367964	PRJEB24771	26578308	11405.subject315.timepoint18	Malawi	male	-	-	-	295.8	RI	-
ERR2367965	PRJEB24771	26578308	11405.subject315.timepoint2	Malawi	male	-	-	-	185.4	RI	-
ERR2367966	PRJEB24771	26578308	11405.subject315.timepoint24	Malawi	male	-	-	-	351	RI	-
ERR2367967	PRJEB24771	26578308	11405.subject315.timepoint6	Malawi	male	-	-	-	213	RI	-
ERR2367968	PRJEB24771	26578308	11405.subject316.timepoint0	Malawi	female	-	-	-	166.5	RI	-
ERR2367969	PRJEB24771	26578308	11405.subject316.timepoint12	Malawi	female	-	-	-	249.3	RI	-
ERR2367970	PRJEB24771	26578308	11405.subject316.timepoint18	Malawi	female	-	-	-	290.7	RI	-
ERR2367971	PRJEB24771	26578308	11405.subject316.timepoint2	Malawi	female	-	-	-	180.3	RI	-
ERR2367972	PRJEB24771	26578308	11405.subject316.timepoint24	Malawi	female	-	-	-	332.1	RI	-
ERR2367973	PRJEB24771	26578308	11405.subject316.timepoint6	Malawi	female	-	-	-	207.9	RI	-
ERR2367974	PRJEB24771	26578308	11405.subject317.timepoint0	Malawi	male	-	-	-	187.2	RI	-
ERR2367975	PRJEB24771	26578308	11405.subject317.timepoint12	Malawi	male	-	-	-	270.9	RI	-
ERR2367976	PRJEB24771	26578308	11405.subject317.timepoint18	Malawi	male	-	-	-	312.3	RI	-
ERR2367977	PRJEB24771	26578308	11405.subject317.timepoint2	Malawi	male	-	-	-	202.2	RI	-
ERR2367978	PRJEB24771	26578308	11405.subject317.timepoint24	Malawi	male	-	-	-	354.9	RI	-
ERR2367979	PRJEB24771	26578308	11405.subject317.timepoint6	Malawi	male	-	-	-	229.8	RI	-
ERR2367980	PRJEB24771	26578308	11405.subject318.timepoint0	Malawi	female	-	-	-	186.3	RI	-
ERR2367981	PRJEB24771	26578308	11405.subject318.timepoint12	Malawi	female	-	-	-	270	RI	-
ERR2367982	PRJEB24771	26578308	11405.subject318.timepoint18	Malawi	female	-	-	-	310.5	RI	-
ERR2367983	PRJEB24771	26578308	11405.subject318.timepoint2	Malawi	female	-	-	-	200.1	RI	-
ERR2367984	PRJEB24771	26578308	11405.subject318.timepoint24	Malawi	female	-	-	-	364.8	RI	-
ERR2367985	PRJEB24771	26578308	11405.subject318.timepoint6	Malawi	female	-	-	-	227.7	RI	-
ERR2367986	PRJEB24771	26578308	11405.subject319.timepoint0	Malawi	female	-	-	-	165.6	RI	-
ERR2367987	PRJEB24771	26578308	11405.subject319.timepoint12	Malawi	female	-	-	-	248.4	RI	-
ERR2367988	PRJEB24771	26578308	11405.subject319.timepoint18	Malawi	female	-	-	-	289.8	RI	-
ERR2367989	PRJEB24771	26578308	11405.subject319.timepoint2	Malawi	female	-	-	-	179.4	RI	-
ERR2367990	PRJEB24771	26578308	11405.subject319.timepoint24	Malawi	female	-	-	-	331.2	RI	-
ERR2367991	PRJEB24771	26578308	11405.subject319.timepoint6	Malawi	female	-	-	-	207	RI	-
ERR2367992	PRJEB24771	26578308	11405.subject320.timepoint0	Malawi	male	-	-	-	177.3	RI	-
ERR2367993	PRJEB24771	26578308	11405.subject320.timepoint12	Malawi	male	-	-	-	260.1	RI	-
ERR2367994	PRJEB24771	26578308	11405.subject320.timepoint18	Malawi	male	-	-	-	301.5	RI	-
ERR2367995	PRJEB24771	26578308	11405.subject320.timepoint2	Malawi	male	-	-	-	191.1	RI	-
ERR2367996	PRJEB24771	26578308	11405.subject320.timepoint24	Malawi	male	-	-	-	344.1	RI	-
ERR2367997	PRJEB24771	26578308	11405.subject320.timepoint6	Malawi	male	-	-	-	218.7	RI	-
ERR2367998	PRJEB24771	26578308	11405.subject321.timepoint0	Malawi	female	-	-	-	175.5	RI	-
ERR2367999	PRJEB24771	26578308	11405.subject321.timepoint12	Malawi	female	-	-	-	258.3	RI	-
ERR2368000	PRJEB24771	26578308	11405.subject321.timepoint18	Malawi	female	-	-	-	299.7	RI	-
ERR2368001	PRJEB24771	26578308	11405.subject321.timepoint2	Malawi	female	-	-	-	189.3	RI	-
ERR2368002	PRJEB24771	26578308	11405.subject321.timepoint24	Malawi	female	-	-	-	341.1	RI	-
ERR2368003	PRJEB24771	26578308	11405.subject321.timepoint6	Malawi	female	-	-	-	216.9	RI	-
ERR2368004	PRJEB24771	26578308	11405.subject322.timepoint0	Malawi	male	-	-	-	167.7	RI	-
ERR2368005	PRJEB24771	26578308	11405.subject322.timepoint12	Malawi	male	-	-	-	250.2	RI	-
ERR2368006	PRJEB24771	26578308	11405.subject322.timepoint18	Malawi	male	-	-	-	291.6	RI	-
ERR2368007	PRJEB24771	26578308	11405.subject322.timepoint2	Malawi	male	-	-	-	183.3	RI	-
ERR2368008	PRJEB24771	26578308	11405.subject322.timepoint24	Malawi	male	-	-	-	333	RI	-
ERR2368009	PRJEB24771	26578308	11405.subject322.timepoint6	Malawi	male	-	-	-	209.1	RI	-
ERR2368010	PRJEB24771	26578308	11405.subject325.timepoint0	Malawi	male	-	-	-	168.6	RI	-
ERR2368011	PRJEB24771	26578308	11405.subject325.timepoint12	Malawi	male	-	-	-	253.2	RI	-
ERR2368012	PRJEB24771	26578308	11405.subject325.timepoint18	Malawi	male	-	-	-	293.7	RI	-
ERR2368013	PRJEB24771	26578308	11405.subject325.timepoint24	Malawi	male	-	-	-	334.2	RI	-
ERR2368014	PRJEB24771	26578308	11405.subject325.timepoint6	Malawi	male	-	-	-	210	RI	-
ERR2368015	PRJEB24771	26578308	11405.subject327.timepoint0	Malawi	female	-	-	-	165.6	RI	-
ERR2368016	PRJEB24771	26578308	11405.subject327.timepoint12	Malawi	female	-	-	-	248.4	RI	-
ERR2368017	PRJEB24771	26578308	11405.subject327.timepoint18	Malawi	female	-	-	-	289.8	RI	-
ERR2368018	PRJEB24771	26578308	11405.subject327.timepoint2	Malawi	female	-	-	-	179.4	RI	-
ERR2368019	PRJEB24771	26578308	11405.subject327.timepoint24	Malawi	female	-	-	-	331.2	RI	-
ERR2368020	PRJEB24771	26578308	11405.subject327.timepoint6	Malawi	female	-	-	-	207	RI	-
ERR2368021	PRJEB24771	26578308	11405.subject328.timepoint0	Malawi	female	-	-	-	176.4	RI	-
ERR2368022	PRJEB24771	26578308	11405.subject328.timepoint12	Malawi	female	-	-	-	259.2	RI	-
ERR2368023	PRJEB24771	26578308	11405.subject328.timepoint18	Malawi	female	-	-	-	300.6	RI	-
ERR2368024	PRJEB24771	26578308	11405.subject328.timepoint2	Malawi	female	-	-	-	190.2	RI	-
ERR2368025	PRJEB24771	26578308	11405.subject328.timepoint24	Malawi	female	-	-	-	342	RI	-
ERR2368026	PRJEB24771	26578308	11405.subject328.timepoint6	Malawi	female	-	-	-	217.8	RI	-
ERR2368027	PRJEB24771	26578308	11405.subject329.timepoint0	Malawi	female	-	-	-	171.6	RI	-
ERR2368028	PRJEB24771	26578308	11405.subject329.timepoint12	Malawi	female	-	-	-	254.4	RI	-
ERR2368029	PRJEB24771	26578308	11405.subject329.timepoint18	Malawi	female	-	-	-	295.8	RI	-
ERR2368030	PRJEB24771	26578308	11405.subject329.timepoint2	Malawi	female	-	-	-	185.4	RI	-
ERR2368031	PRJEB24771	26578308	11405.subject329.timepoint24	Malawi	female	-	-	-	338.1	RI	-
ERR2368032	PRJEB24771	26578308	11405.subject329.timepoint6	Malawi	female	-	-	-	213	RI	-
ERR2368034	PRJEB24771	26578308	11405.subject330.timepoint12	Malawi	male	-	-	-	248.4	RI	-
ERR2368035	PRJEB24771	26578308	11405.subject330.timepoint18	Malawi	male	-	-	-	289.8	RI	-
ERR2368036	PRJEB24771	26578308	11405.subject330.timepoint2	Malawi	male	-	-	-	178.5	RI	-
ERR2368037	PRJEB24771	26578308	11405.subject330.timepoint24	Malawi	male	-	-	-	342.9	RI	-
ERR2368038	PRJEB24771	26578308	11405.subject330.timepoint6	Malawi	male	-	-	-	207	RI	-
ERR2368039	PRJEB24771	26578308	11405.subject332.timepoint0	Malawi	male	-	-	-	168.6	RI	-
ERR2368040	PRJEB24771	26578308	11405.subject332.timepoint12	Malawi	male	-	-	-	251.4	RI	-
ERR2368041	PRJEB24771	26578308	11405.subject332.timepoint18	Malawi	male	-	-	-	292.8	RI	-
ERR2368042	PRJEB24771	26578308	11405.subject332.timepoint2	Malawi	male	-	-	-	182.4	RI	-
ERR2368043	PRJEB24771	26578308	11405.subject332.timepoint24	Malawi	male	-	-	-	334.2	RI	-
ERR2368044	PRJEB24771	26578308	11405.subject332.timepoint6	Malawi	male	-	-	-	210	RI	-
ERR2368045	PRJEB24771	26578308	11405.subject333.timepoint0	Malawi	male	-	-	-	169.5	RI	-
ERR2368046	PRJEB24771	26578308	11405.subject333.timepoint12	Malawi	male	-	-	-	252.3	RI	-
ERR2368047	PRJEB24771	26578308	11405.subject333.timepoint18	Malawi	male	-	-	-	293.7	RI	-
ERR2368048	PRJEB24771	26578308	11405.subject333.timepoint2	Malawi	male	-	-	-	183.3	RI	-
ERR2368049	PRJEB24771	26578308	11405.subject333.timepoint24	Malawi	male	-	-	-	335.1	RI	-
ERR2368050	PRJEB24771	26578308	11405.subject333.timepoint6	Malawi	male	-	-	-	210.9	RI	-
ERR2368051	PRJEB24771	26578308	11405.subject334.timepoint0	Malawi	male	-	-	-	189.3	RI	-
ERR2368052	PRJEB24771	26578308	11405.subject334.timepoint12	Malawi	male	-	-	-	272.1	RI	-
ERR2368053	PRJEB24771	26578308	11405.subject334.timepoint18	Malawi	male	-	-	-	313.5	RI	-
ERR2368054	PRJEB24771	26578308	11405.subject334.timepoint2	Malawi	male	-	-	-	203.1	RI	-
ERR2368055	PRJEB24771	26578308	11405.subject334.timepoint24	Malawi	male	-	-	-	353.7	RI	-
ERR2368056	PRJEB24771	26578308	11405.subject334.timepoint6	Malawi	male	-	-	-	230.7	RI	-
ERR2368057	PRJEB24771	26578308	11405.subject336.timepoint0	Malawi	female	-	-	-	172.5	RI	-
ERR2368058	PRJEB24771	26578308	11405.subject336.timepoint12	Malawi	female	-	-	-	255.3	RI	-
ERR2368059	PRJEB24771	26578308	11405.subject336.timepoint18	Malawi	female	-	-	-	296.7	RI	-
ERR2368060	PRJEB24771	26578308	11405.subject336.timepoint2	Malawi	female	-	-	-	186.3	RI	-
ERR2368061	PRJEB24771	26578308	11405.subject336.timepoint24	Malawi	female	-	-	-	337.2	RI	-
ERR2368062	PRJEB24771	26578308	11405.subject336.timepoint6	Malawi	female	-	-	-	213.9	RI	-
ERR2368063	PRJEB24771	26578308	11405.subject339.timepoint0	Malawi	female	-	-	-	171.6	RI	-
ERR2368064	PRJEB24771	26578308	11405.subject339.timepoint12	Malawi	female	-	-	-	254.4	RI	-
ERR2368065	PRJEB24771	26578308	11405.subject339.timepoint18	Malawi	female	-	-	-	295.8	RI	-
ERR2368066	PRJEB24771	26578308	11405.subject339.timepoint2	Malawi	female	-	-	-	185.4	RI	-
ERR2368067	PRJEB24771	26578308	11405.subject339.timepoint24	Malawi	female	-	-	-	337.2	RI	-
ERR2368068	PRJEB24771	26578308	11405.subject339.timepoint6	Malawi	female	-	-	-	213	RI	-
ERR2368069	PRJEB24771	26578308	11405.subject340.timepoint0	Malawi	male	-	-	-	177.3	RI	-
ERR2368070	PRJEB24771	26578308	11405.subject340.timepoint12	Malawi	male	-	-	-	260.1	RI	-
ERR2368071	PRJEB24771	26578308	11405.subject340.timepoint18	Malawi	male	-	-	-	301.5	RI	-
ERR2368072	PRJEB24771	26578308	11405.subject340.timepoint2	Malawi	male	-	-	-	191.1	RI	-
ERR2368073	PRJEB24771	26578308	11405.subject340.timepoint24	Malawi	male	-	-	-	342.9	RI	-
ERR2368074	PRJEB24771	26578308	11405.subject340.timepoint6	Malawi	male	-	-	-	218.7	RI	-
ERR2368075	PRJEB24771	26578308	11405.subject342.timepoint0	Malawi	female	-	-	-	166.5	RI	-
ERR2368076	PRJEB24771	26578308	11405.subject342.timepoint12	Malawi	female	-	-	-	249.3	RI	-
ERR2368077	PRJEB24771	26578308	11405.subject342.timepoint18	Malawi	female	-	-	-	290.7	RI	-
ERR2368078	PRJEB24771	26578308	11405.subject342.timepoint2	Malawi	female	-	-	-	180.3	RI	-
ERR2368079	PRJEB24771	26578308	11405.subject342.timepoint24	Malawi	female	-	-	-	332.1	RI	-
ERR2368080	PRJEB24771	26578308	11405.subject342.timepoint6	Malawi	female	-	-	-	207.9	RI	-
ERR2368081	PRJEB24771	26578308	11405.subject343.timepoint0	Malawi	female	-	-	-	170.4	RI	-
ERR2368082	PRJEB24771	26578308	11405.subject343.timepoint12	Malawi	female	-	-	-	253.2	RI	-
ERR2368083	PRJEB24771	26578308	11405.subject343.timepoint18	Malawi	female	-	-	-	294.6	RI	-
ERR2368084	PRJEB24771	26578308	11405.subject343.timepoint2	Malawi	female	-	-	-	184.2	RI	-
ERR2368085	PRJEB24771	26578308	11405.subject343.timepoint24	Malawi	female	-	-	-	348.9	RI	-
ERR2368086	PRJEB24771	26578308	11405.subject343.timepoint6	Malawi	female	-	-	-	211.8	RI	-
ERR2368087	PRJEB24771	26578308	11405.subject344.timepoint0	Malawi	female	-	-	-	173.4	RI	-
ERR2368088	PRJEB24771	26578308	11405.subject344.timepoint12	Malawi	female	-	-	-	256.2	RI	-
ERR2368089	PRJEB24771	26578308	11405.subject344.timepoint18	Malawi	female	-	-	-	297.6	RI	-
ERR2368090	PRJEB24771	26578308	11405.subject344.timepoint2	Malawi	female	-	-	-	187.2	RI	-
ERR2368091	PRJEB24771	26578308	11405.subject344.timepoint24	Malawi	female	-	-	-	339	RI	-
ERR2368092	PRJEB24771	26578308	11405.subject344.timepoint6	Malawi	female	-	-	-	214.8	RI	-
ERR2368093	PRJEB24771	26578308	11405.subject345.timepoint0	Malawi	female	-	-	-	165.6	RI	-
ERR2368094	PRJEB24771	26578308	11405.subject345.timepoint12	Malawi	female	-	-	-	247.5	RI	-
ERR2368095	PRJEB24771	26578308	11405.subject345.timepoint18	Malawi	female	-	-	-	289.8	RI	-
ERR2368096	PRJEB24771	26578308	11405.subject345.timepoint2	Malawi	female	-	-	-	179.4	RI	-
ERR2368097	PRJEB24771	26578308	11405.subject345.timepoint24	Malawi	female	-	-	-	329.1	RI	-
ERR2368098	PRJEB24771	26578308	11405.subject345.timepoint6	Malawi	female	-	-	-	207	RI	-
ERR2368099	PRJEB24771	26578308	11405.subject347.timepoint0	Malawi	female	-	-	-	176.4	RI	-
ERR2368100	PRJEB24771	26578308	11405.subject347.timepoint12	Malawi	female	-	-	-	259.2	RI	-
ERR2368101	PRJEB24771	26578308	11405.subject347.timepoint18	Malawi	female	-	-	-	315.3	RI	-
ERR2368102	PRJEB24771	26578308	11405.subject347.timepoint2	Malawi	female	-	-	-	190.2	RI	-
ERR2368103	PRJEB24771	26578308	11405.subject347.timepoint24	Malawi	female	-	-	-	342	RI	-
ERR2368104	PRJEB24771	26578308	11405.subject347.timepoint6	Malawi	female	-	-	-	217.8	RI	-
ERR2368105	PRJEB24771	26578308	11405.subject35.timepoint0	Malawi	male	-	-	-	169.5	RI	-
ERR2368106	PRJEB24771	26578308	11405.subject35.timepoint12	Malawi	male	-	-	-	252.3	RI	-
ERR2368107	PRJEB24771	26578308	11405.subject35.timepoint18	Malawi	male	-	-	-	292.8	RI	-
ERR2368108	PRJEB24771	26578308	11405.subject35.timepoint2	Malawi	male	-	-	-	183.3	RI	-
ERR2368109	PRJEB24771	26578308	11405.subject35.timepoint24	Malawi	male	-	-	-	335.1	RI	-
ERR2368110	PRJEB24771	26578308	11405.subject35.timepoint6	Malawi	male	-	-	-	210.9	RI	-
ERR2368111	PRJEB24771	26578308	11405.subject350.timepoint0	Malawi	male	-	-	-	176.4	RI	-
ERR2368112	PRJEB24771	26578308	11405.subject350.timepoint2	Malawi	male	-	-	-	190.2	RI	-
ERR2368113	PRJEB24771	26578308	11405.subject352.timepoint0	Malawi	female	-	-	-	167.7	RI	-
ERR2368114	PRJEB24771	26578308	11405.subject352.timepoint12	Malawi	female	-	-	-	250.2	RI	-
ERR2368115	PRJEB24771	26578308	11405.subject352.timepoint18	Malawi	female	-	-	-	291.6	RI	-
ERR2368116	PRJEB24771	26578308	11405.subject352.timepoint2	Malawi	female	-	-	-	181.5	RI	-
ERR2368117	PRJEB24771	26578308	11405.subject352.timepoint24	Malawi	female	-	-	-	333	RI	-
ERR2368118	PRJEB24771	26578308	11405.subject352.timepoint6	Malawi	female	-	-	-	209.1	RI	-
ERR2368119	PRJEB24771	26578308	11405.subject354.timepoint0	Malawi	male	-	-	-	176.4	RI	-
ERR2368120	PRJEB24771	26578308	11405.subject354.timepoint12	Malawi	male	-	-	-	259.2	RI	-
ERR2368121	PRJEB24771	26578308	11405.subject354.timepoint18	Malawi	male	-	-	-	300.6	RI	-
ERR2368122	PRJEB24771	26578308	11405.subject354.timepoint2	Malawi	male	-	-	-	190.2	RI	-
ERR2368123	PRJEB24771	26578308	11405.subject354.timepoint24	Malawi	male	-	-	-	342	RI	-
ERR2368124	PRJEB24771	26578308	11405.subject354.timepoint6	Malawi	male	-	-	-	217.8	RI	-
ERR2368125	PRJEB24771	26578308	11405.subject356.timepoint0	Malawi	female	-	-	-	173.4	RI	-
ERR2368126	PRJEB24771	26578308	11405.subject356.timepoint12	Malawi	female	-	-	-	256.2	RI	-
ERR2368127	PRJEB24771	26578308	11405.subject356.timepoint18	Malawi	female	-	-	-	297.6	RI	-
ERR2368128	PRJEB24771	26578308	11405.subject356.timepoint2	Malawi	female	-	-	-	187.2	RI	-
ERR2368129	PRJEB24771	26578308	11405.subject356.timepoint24	Malawi	female	-	-	-	339	RI	-
ERR2368130	PRJEB24771	26578308	11405.subject356.timepoint6	Malawi	female	-	-	-	214.8	RI	-
ERR2368131	PRJEB24771	26578308	11405.subject358.timepoint0	Malawi	female	-	-	-	166.5	RI	-
ERR2368132	PRJEB24771	26578308	11405.subject358.timepoint12	Malawi	female	-	-	-	249.3	RI	-
ERR2368133	PRJEB24771	26578308	11405.subject358.timepoint18	Malawi	female	-	-	-	290.7	RI	-
ERR2368134	PRJEB24771	26578308	11405.subject358.timepoint2	Malawi	female	-	-	-	180.3	RI	-
ERR2368135	PRJEB24771	26578308	11405.subject358.timepoint24	Malawi	female	-	-	-	332.1	RI	-
ERR2368136	PRJEB24771	26578308	11405.subject358.timepoint6	Malawi	female	-	-	-	207.9	RI	-
ERR2368137	PRJEB24771	26578308	11405.subject359.timepoint0	Malawi	male	-	-	-	187.2	RI	-
ERR2368138	PRJEB24771	26578308	11405.subject359.timepoint12	Malawi	male	-	-	-	270.9	RI	-
ERR2368139	PRJEB24771	26578308	11405.subject359.timepoint18	Malawi	male	-	-	-	311.4	RI	-
ERR2368140	PRJEB24771	26578308	11405.subject359.timepoint2	Malawi	male	-	-	-	201	RI	-
ERR2368141	PRJEB24771	26578308	11405.subject359.timepoint24	Malawi	male	-	-	-	352.8	RI	-
ERR2368142	PRJEB24771	26578308	11405.subject359.timepoint6	Malawi	male	-	-	-	227.7	RI	-
ERR2368143	PRJEB24771	26578308	11405.subject36.timepoint0	Malawi	female	-	-	-	176.4	RI	-
ERR2368144	PRJEB24771	26578308	11405.subject36.timepoint12	Malawi	female	-	-	-	259.2	RI	-
ERR2368145	PRJEB24771	26578308	11405.subject36.timepoint18	Malawi	female	-	-	-	299.7	RI	-
ERR2368146	PRJEB24771	26578308	11405.subject36.timepoint2	Malawi	female	-	-	-	190.2	RI	-
ERR2368147	PRJEB24771	26578308	11405.subject36.timepoint24	Malawi	female	-	-	-	342	RI	-
ERR2368148	PRJEB24771	26578308	11405.subject361.timepoint0	Malawi	male	-	-	-	165.6	RI	-
ERR2368149	PRJEB24771	26578308	11405.subject361.timepoint12	Malawi	male	-	-	-	248.4	RI	-
ERR2368150	PRJEB24771	26578308	11405.subject361.timepoint18	Malawi	male	-	-	-	303.6	RI	-
ERR2368151	PRJEB24771	26578308	11405.subject361.timepoint2	Malawi	male	-	-	-	179.4	RI	-
ERR2368152	PRJEB24771	26578308	11405.subject361.timepoint24	Malawi	male	-	-	-	331.2	RI	-
ERR2368153	PRJEB24771	26578308	11405.subject361.timepoint6	Malawi	male	-	-	-	207	RI	-
ERR2368154	PRJEB24771	26578308	11405.subject365.timepoint0	Malawi	female	-	-	-	171.6	RI	-
ERR2368155	PRJEB24771	26578308	11405.subject365.timepoint12	Malawi	female	-	-	-	254.4	RI	-
ERR2368156	PRJEB24771	26578308	11405.subject365.timepoint18	Malawi	female	-	-	-	295.8	RI	-
ERR2368157	PRJEB24771	26578308	11405.subject365.timepoint2	Malawi	female	-	-	-	185.4	RI	-
ERR2368158	PRJEB24771	26578308	11405.subject365.timepoint24	Malawi	female	-	-	-	337.2	RI	-
ERR2368159	PRJEB24771	26578308	11405.subject365.timepoint6	Malawi	female	-	-	-	213	RI	-
ERR2368160	PRJEB24771	26578308	11405.subject366.timepoint0	Malawi	female	-	-	-	177.3	RI	-
ERR2368161	PRJEB24771	26578308	11405.subject366.timepoint12	Malawi	female	-	-	-	260.1	RI	-
ERR2368162	PRJEB24771	26578308	11405.subject366.timepoint18	Malawi	female	-	-	-	301.5	RI	-
ERR2368163	PRJEB24771	26578308	11405.subject366.timepoint2	Malawi	female	-	-	-	191.1	RI	-
ERR2368164	PRJEB24771	26578308	11405.subject366.timepoint24	Malawi	female	-	-	-	342.9	RI	-
ERR2368165	PRJEB24771	26578308	11405.subject366.timepoint6	Malawi	female	-	-	-	218.7	RI	-
ERR2368166	PRJEB24771	26578308	11405.subject368.timepoint0	Malawi	female	-	-	-	188.4	RI	-
ERR2368167	PRJEB24771	26578308	11405.subject368.timepoint12	Malawi	female	-	-	-	270.9	RI	-
ERR2368168	PRJEB24771	26578308	11405.subject368.timepoint18	Malawi	female	-	-	-	312.3	RI	-
ERR2368169	PRJEB24771	26578308	11405.subject368.timepoint2	Malawi	female	-	-	-	202.2	RI	-
ERR2368170	PRJEB24771	26578308	11405.subject368.timepoint24	Malawi	female	-	-	-	352.8	RI	-
ERR2368171	PRJEB24771	26578308	11405.subject368.timepoint6	Malawi	female	-	-	-	229.8	RI	-
ERR2368172	PRJEB24771	26578308	11405.subject371.timepoint0	Malawi	female	-	-	-	169.5	RI	-
ERR2368173	PRJEB24771	26578308	11405.subject371.timepoint12	Malawi	female	-	-	-	252.3	RI	-
ERR2368174	PRJEB24771	26578308	11405.subject371.timepoint18	Malawi	female	-	-	-	293.7	RI	-
ERR2368175	PRJEB24771	26578308	11405.subject371.timepoint2	Malawi	female	-	-	-	183.3	RI	-
ERR2368176	PRJEB24771	26578308	11405.subject371.timepoint24	Malawi	female	-	-	-	335.1	RI	-
ERR2368177	PRJEB24771	26578308	11405.subject371.timepoint6	Malawi	female	-	-	-	210.9	RI	-
ERR2368179	PRJEB24771	26578308	11405.subject372.timepoint12	Malawi	female	-	-	-	247.5	RI	-
ERR2368180	PRJEB24771	26578308	11405.subject372.timepoint18	Malawi	female	-	-	-	289.8	RI	-
ERR2368181	PRJEB24771	26578308	11405.subject372.timepoint2	Malawi	female	-	-	-	179.4	RI	-
ERR2368182	PRJEB24771	26578308	11405.subject372.timepoint24	Malawi	female	-	-	-	331.2	RI	-
ERR2368183	PRJEB24771	26578308	11405.subject372.timepoint6	Malawi	female	-	-	-	207	RI	-
ERR2368184	PRJEB24771	26578308	11405.subject375.timepoint0	Malawi	male	-	-	-	173.4	RI	-
ERR2368185	PRJEB24771	26578308	11405.subject375.timepoint12	Malawi	male	-	-	-	256.2	RI	-
ERR2368186	PRJEB24771	26578308	11405.subject375.timepoint18	Malawi	male	-	-	-	297.6	RI	-
ERR2368187	PRJEB24771	26578308	11405.subject375.timepoint2	Malawi	male	-	-	-	186.3	RI	-
ERR2368188	PRJEB24771	26578308	11405.subject375.timepoint24	Malawi	male	-	-	-	339	RI	-
ERR2368189	PRJEB24771	26578308	11405.subject375.timepoint6	Malawi	male	-	-	-	214.8	RI	-
ERR2368190	PRJEB24771	26578308	11405.subject379.timepoint0	Malawi	female	-	-	-	178.5	RI	-
ERR2368191	PRJEB24771	26578308	11405.subject379.timepoint12	Malawi	female	-	-	-	261.3	RI	-
ERR2368192	PRJEB24771	26578308	11405.subject379.timepoint18	Malawi	female	-	-	-	302.7	RI	-
ERR2368193	PRJEB24771	26578308	11405.subject379.timepoint2	Malawi	female	-	-	-	192.3	RI	-
ERR2368194	PRJEB24771	26578308	11405.subject379.timepoint24	Malawi	female	-	-	-	344.1	RI	-
ERR2368195	PRJEB24771	26578308	11405.subject379.timepoint6	Malawi	female	-	-	-	219.9	RI	-
ERR2368196	PRJEB24771	26578308	11405.subject381.timepoint0	Malawi	male	-	-	-	189.3	RI	-
ERR2368197	PRJEB24771	26578308	11405.subject381.timepoint12	Malawi	male	-	-	-	272.1	RI	-
ERR2368198	PRJEB24771	26578308	11405.subject381.timepoint18	Malawi	male	-	-	-	313.5	RI	-
ERR2368199	PRJEB24771	26578308	11405.subject381.timepoint2	Malawi	male	-	-	-	203.1	RI	-
ERR2368200	PRJEB24771	26578308	11405.subject381.timepoint24	Malawi	male	-	-	-	354.9	RI	-
ERR2368201	PRJEB24771	26578308	11405.subject381.timepoint6	Malawi	male	-	-	-	230.7	RI	-
ERR2368202	PRJEB24771	26578308	11405.subject383.timepoint0	Malawi	female	-	-	-	172.5	RI	-
ERR2368203	PRJEB24771	26578308	11405.subject383.timepoint12	Malawi	female	-	-	-	255.3	RI	-
ERR2368204	PRJEB24771	26578308	11405.subject383.timepoint18	Malawi	female	-	-	-	296.7	RI	-
ERR2368205	PRJEB24771	26578308	11405.subject383.timepoint2	Malawi	female	-	-	-	186.3	RI	-
ERR2368206	PRJEB24771	26578308	11405.subject383.timepoint24	Malawi	female	-	-	-	338.1	RI	-
ERR2368207	PRJEB24771	26578308	11405.subject383.timepoint6	Malawi	female	-	-	-	213.9	RI	-
ERR2368208	PRJEB24771	26578308	11405.subject384.timepoint0	Malawi	female	-	-	-	176.4	RI	-
ERR2368209	PRJEB24771	26578308	11405.subject384.timepoint12	Malawi	female	-	-	-	260.1	RI	-
ERR2368210	PRJEB24771	26578308	11405.subject384.timepoint18	Malawi	female	-	-	-	301.5	RI	-
ERR2368211	PRJEB24771	26578308	11405.subject384.timepoint2	Malawi	female	-	-	-	191.1	RI	-
ERR2368212	PRJEB24771	26578308	11405.subject384.timepoint24	Malawi	female	-	-	-	344.1	RI	-
ERR2368213	PRJEB24771	26578308	11405.subject384.timepoint6	Malawi	female	-	-	-	218.7	RI	-
ERR2368214	PRJEB24771	26578308	11405.subject387.timepoint0	Malawi	female	-	-	-	171.6	RI	-
ERR2368215	PRJEB24771	26578308	11405.subject387.timepoint12	Malawi	female	-	-	-	254.4	RI	-
ERR2368216	PRJEB24771	26578308	11405.subject387.timepoint18	Malawi	female	-	-	-	309.6	RI	-
ERR2368217	PRJEB24771	26578308	11405.subject387.timepoint2	Malawi	female	-	-	-	185.4	RI	-
ERR2368218	PRJEB24771	26578308	11405.subject387.timepoint24	Malawi	female	-	-	-	336	RI	-
ERR2368219	PRJEB24771	26578308	11405.subject387.timepoint6	Malawi	female	-	-	-	213	RI	-
ERR2368220	PRJEB24771	26578308	11405.subject39.timepoint0	Malawi	female	-	-	-	172.5	RI	-
ERR2368221	PRJEB24771	26578308	11405.subject39.timepoint12	Malawi	female	-	-	-	255.3	RI	-
ERR2368222	PRJEB24771	26578308	11405.subject39.timepoint18	Malawi	female	-	-	-	296.7	RI	-
ERR2368223	PRJEB24771	26578308	11405.subject39.timepoint2	Malawi	female	-	-	-	186.3	RI	-
ERR2368224	PRJEB24771	26578308	11405.subject39.timepoint24	Malawi	female	-	-	-	337.2	RI	-
ERR2368225	PRJEB24771	26578308	11405.subject39.timepoint6	Malawi	female	-	-	-	213.9	RI	-
ERR2368226	PRJEB24771	26578308	11405.subject397.timepoint0	Malawi	male	-	-	-	169.5	RI	-
ERR2368227	PRJEB24771	26578308	11405.subject397.timepoint12	Malawi	male	-	-	-	252.3	RI	-
ERR2368228	PRJEB24771	26578308	11405.subject397.timepoint18	Malawi	male	-	-	-	293.7	RI	-
ERR2368229	PRJEB24771	26578308	11405.subject397.timepoint2	Malawi	male	-	-	-	182.4	RI	-
ERR2368230	PRJEB24771	26578308	11405.subject397.timepoint24	Malawi	male	-	-	-	336	RI	-
ERR2368231	PRJEB24771	26578308	11405.subject397.timepoint6	Malawi	male	-	-	-	210.9	RI	-
ERR2368232	PRJEB24771	26578308	11405.subject398.timepoint0	Malawi	male	-	-	-	186.3	RI	-
ERR2368233	PRJEB24771	26578308	11405.subject398.timepoint12	Malawi	male	-	-	-	282.9	RI	-
ERR2368234	PRJEB24771	26578308	11405.subject398.timepoint18	Malawi	male	-	-	-	310.5	RI	-
ERR2368235	PRJEB24771	26578308	11405.subject398.timepoint2	Malawi	male	-	-	-	200.1	RI	-
ERR2368236	PRJEB24771	26578308	11405.subject398.timepoint24	Malawi	male	-	-	-	352.8	RI	-
ERR2368237	PRJEB24771	26578308	11405.subject398.timepoint6	Malawi	male	-	-	-	226.8	RI	-
ERR2368238	PRJEB24771	26578308	11405.subject4.timepoint0	Malawi	male	-	-	-	190.2	RI	-
ERR2368239	PRJEB24771	26578308	11405.subject4.timepoint12	Malawi	male	-	-	-	273	RI	-
ERR2368240	PRJEB24771	26578308	11405.subject4.timepoint18	Malawi	male	-	-	-	314.4	RI	-
ERR2368241	PRJEB24771	26578308	11405.subject4.timepoint2	Malawi	male	-	-	-	204	RI	-
ERR2368242	PRJEB24771	26578308	11405.subject4.timepoint24	Malawi	male	-	-	-	355.8	RI	-
ERR2368243	PRJEB24771	26578308	11405.subject40.timepoint0	Malawi	female	-	-	-	175.5	RI	-
ERR2368244	PRJEB24771	26578308	11405.subject40.timepoint12	Malawi	female	-	-	-	258.3	RI	-
ERR2368245	PRJEB24771	26578308	11405.subject40.timepoint18	Malawi	female	-	-	-	299.7	RI	-
ERR2368246	PRJEB24771	26578308	11405.subject40.timepoint2	Malawi	female	-	-	-	189.3	RI	-
ERR2368247	PRJEB24771	26578308	11405.subject40.timepoint24	Malawi	female	-	-	-	339.9	RI	-
ERR2368248	PRJEB24771	26578308	11405.subject40.timepoint6	Malawi	female	-	-	-	216.9	RI	-
ERR2368249	PRJEB24771	26578308	11405.subject400.timepoint0	Malawi	male	-	-	-	181.5	RI	-
ERR2368250	PRJEB24771	26578308	11405.subject400.timepoint12	Malawi	male	-	-	-	264	RI	-
ERR2368251	PRJEB24771	26578308	11405.subject400.timepoint18	Malawi	male	-	-	-	305.4	RI	-
ERR2368252	PRJEB24771	26578308	11405.subject400.timepoint2	Malawi	male	-	-	-	195.3	RI	-
ERR2368253	PRJEB24771	26578308	11405.subject400.timepoint24	Malawi	male	-	-	-	346.8	RI	-
ERR2368254	PRJEB24771	26578308	11405.subject400.timepoint6	Malawi	male	-	-	-	222.9	RI	-
ERR2368255	PRJEB24771	26578308	11405.subject401.timepoint0	Malawi	male	-	-	-	169.5	RI	-
ERR2368256	PRJEB24771	26578308	11405.subject401.timepoint12	Malawi	male	-	-	-	252.3	RI	-
ERR2368257	PRJEB24771	26578308	11405.subject401.timepoint18	Malawi	male	-	-	-	293.7	RI	-
ERR2368258	PRJEB24771	26578308	11405.subject401.timepoint2	Malawi	male	-	-	-	183.3	RI	-
ERR2368259	PRJEB24771	26578308	11405.subject401.timepoint24	Malawi	male	-	-	-	335.1	RI	-
ERR2368260	PRJEB24771	26578308	11405.subject401.timepoint6	Malawi	male	-	-	-	210.9	RI	-
ERR2368261	PRJEB24771	26578308	11405.subject405.timepoint0	Malawi	male	-	-	-	157.8	RI	-
ERR2368262	PRJEB24771	26578308	11405.subject405.timepoint12	Malawi	male	-	-	-	240.6	RI	-
ERR2368263	PRJEB24771	26578308	11405.subject405.timepoint18	Malawi	male	-	-	-	282	RI	-
ERR2368264	PRJEB24771	26578308	11405.subject405.timepoint2	Malawi	male	-	-	-	171.6	RI	-
ERR2368265	PRJEB24771	26578308	11405.subject405.timepoint24	Malawi	male	-	-	-	323.4	RI	-
ERR2368266	PRJEB24771	26578308	11405.subject405.timepoint6	Malawi	male	-	-	-	199.2	RI	-
ERR2368267	PRJEB24771	26578308	11405.subject406.timepoint0	Malawi	female	-	-	-	169.5	RI	-
ERR2368268	PRJEB24771	26578308	11405.subject406.timepoint12	Malawi	female	-	-	-	252.3	RI	-
ERR2368269	PRJEB24771	26578308	11405.subject406.timepoint18	Malawi	female	-	-	-	293.7	RI	-
ERR2368270	PRJEB24771	26578308	11405.subject406.timepoint2	Malawi	female	-	-	-	183.3	RI	-
ERR2368272	PRJEB24771	26578308	11405.subject406.timepoint6	Malawi	female	-	-	-	210.9	RI	-
ERR2368273	PRJEB24771	26578308	11405.subject408.timepoint0	Malawi	male	-	-	-	169.5	RI	-
ERR2368274	PRJEB24771	26578308	11405.subject408.timepoint12	Malawi	male	-	-	-	252.3	RI	-
ERR2368275	PRJEB24771	26578308	11405.subject408.timepoint18	Malawi	male	-	-	-	293.7	RI	-
ERR2368276	PRJEB24771	26578308	11405.subject408.timepoint2	Malawi	male	-	-	-	183.3	RI	-
ERR2368277	PRJEB24771	26578308	11405.subject408.timepoint24	Malawi	male	-	-	-	335.1	RI	-
ERR2368278	PRJEB24771	26578308	11405.subject408.timepoint6	Malawi	male	-	-	-	210.9	RI	-
ERR2368279	PRJEB24771	26578308	11405.subject409.timepoint0	Malawi	female	-	-	-	183.3	RI	-
ERR2368280	PRJEB24771	26578308	11405.subject409.timepoint12	Malawi	female	-	-	-	266.1	RI	-
ERR2368281	PRJEB24771	26578308	11405.subject409.timepoint18	Malawi	female	-	-	-	309.6	RI	-
ERR2368282	PRJEB24771	26578308	11405.subject409.timepoint2	Malawi	female	-	-	-	196.2	RI	-
ERR2368283	PRJEB24771	26578308	11405.subject409.timepoint24	Malawi	female	-	-	-	348.9	RI	-
ERR2368284	PRJEB24771	26578308	11405.subject409.timepoint6	Malawi	female	-	-	-	224.7	RI	-
ERR2368285	PRJEB24771	26578308	11405.subject411.timepoint0	Malawi	female	-	-	-	165.6	RI	-
ERR2368286	PRJEB24771	26578308	11405.subject411.timepoint12	Malawi	female	-	-	-	248.4	RI	-
ERR2368287	PRJEB24771	26578308	11405.subject411.timepoint18	Malawi	female	-	-	-	289.8	RI	-
ERR2368288	PRJEB24771	26578308	11405.subject411.timepoint2	Malawi	female	-	-	-	180.3	RI	-
ERR2368289	PRJEB24771	26578308	-	Malawi	-	-	-	-	351	RI	-
ERR2368290	PRJEB24771	26578308	11405.subject411.timepoint6	Malawi	female	-	-	-	207	RI	-
ERR2368291	PRJEB24771	26578308	11405.subject412.timepoint0	Malawi	female	-	-	-	171.6	RI	-
ERR2368292	PRJEB24771	26578308	11405.subject412.timepoint12	Malawi	female	-	-	-	254.4	RI	-
ERR2368293	PRJEB24771	26578308	11405.subject412.timepoint18	Malawi	female	-	-	-	295.8	RI	-
ERR2368294	PRJEB24771	26578308	11405.subject412.timepoint2	Malawi	female	-	-	-	185.4	RI	-
ERR2368295	PRJEB24771	26578308	11405.subject412.timepoint24	Malawi	female	-	-	-	351	RI	-
ERR2368296	PRJEB24771	26578308	11405.subject412.timepoint6	Malawi	female	-	-	-	213	RI	-
ERR2368297	PRJEB24771	26578308	11405.subject413.timepoint0	Malawi	male	-	-	-	167.7	RI	-
ERR2368298	PRJEB24771	26578308	11405.subject413.timepoint12	Malawi	male	-	-	-	250.2	RI	-
ERR2368299	PRJEB24771	26578308	11405.subject413.timepoint18	Malawi	male	-	-	-	306.6	RI	-
ERR2368300	PRJEB24771	26578308	11405.subject413.timepoint2	Malawi	male	-	-	-	181.5	RI	-
ERR2368301	PRJEB24771	26578308	11405.subject413.timepoint24	Malawi	male	-	-	-	333	RI	-
ERR2368302	PRJEB24771	26578308	11405.subject413.timepoint6	Malawi	male	-	-	-	209.1	RI	-
ERR2368303	PRJEB24771	26578308	11405.subject415.timepoint0	Malawi	male	-	-	-	168.6	RI	-
ERR2368304	PRJEB24771	26578308	11405.subject415.timepoint12	Malawi	male	-	-	-	251.4	RI	-
ERR2368305	PRJEB24771	26578308	11405.subject415.timepoint18	Malawi	male	-	-	-	292.8	RI	-
ERR2368306	PRJEB24771	26578308	11405.subject415.timepoint2	Malawi	male	-	-	-	182.4	RI	-
ERR2368307	PRJEB24771	26578308	11405.subject415.timepoint24	Malawi	male	-	-	-	335.1	RI	-
ERR2368308	PRJEB24771	26578308	11405.subject415.timepoint6	Malawi	male	-	-	-	210	RI	-
ERR2368309	PRJEB24771	26578308	11405.subject416.timepoint0	Malawi	male	-	-	-	167.7	RI	-
ERR2368310	PRJEB24771	26578308	11405.subject416.timepoint12	Malawi	male	-	-	-	251.4	RI	-
ERR2368311	PRJEB24771	26578308	11405.subject416.timepoint18	Malawi	male	-	-	-	292.8	RI	-
ERR2368312	PRJEB24771	26578308	11405.subject416.timepoint2	Malawi	male	-	-	-	182.4	RI	-
ERR2368313	PRJEB24771	26578308	11405.subject416.timepoint24	Malawi	male	-	-	-	335.1	RI	-
ERR2368314	PRJEB24771	26578308	11405.subject416.timepoint6	Malawi	male	-	-	-	210	RI	-
ERR2368315	PRJEB24771	26578308	11405.subject417.timepoint6	Malawi	female	-	-	-	214.8	RI	-
ERR2368316	PRJEB24771	26578308	11405.subject418.timepoint0	Malawi	male	-	-	-	182.4	RI	-
ERR2368317	PRJEB24771	26578308	11405.subject418.timepoint12	Malawi	male	-	-	-	265.2	RI	-
ERR2368318	PRJEB24771	26578308	11405.subject418.timepoint18	Malawi	male	-	-	-	306.6	RI	-
ERR2368319	PRJEB24771	26578308	11405.subject418.timepoint2	Malawi	male	-	-	-	195.3	RI	-
ERR2368320	PRJEB24771	26578308	11405.subject418.timepoint24	Malawi	male	-	-	-	348	RI	-
ERR2368321	PRJEB24771	26578308	11405.subject418.timepoint6	Malawi	male	-	-	-	223.8	RI	-
ERR2368322	PRJEB24771	26578308	11405.subject419.timepoint0	Malawi	female	-	-	-	186.3	RI	-
ERR2368323	PRJEB24771	26578308	11405.subject419.timepoint12	Malawi	female	-	-	-	269.1	RI	-
ERR2368324	PRJEB24771	26578308	11405.subject419.timepoint18	Malawi	female	-	-	-	310.5	RI	-
ERR2368325	PRJEB24771	26578308	11405.subject419.timepoint2	Malawi	female	-	-	-	199.2	RI	-
ERR2368326	PRJEB24771	26578308	11405.subject419.timepoint24	Malawi	female	-	-	-	351.9	RI	-
ERR2368327	PRJEB24771	26578308	11405.subject419.timepoint6	Malawi	female	-	-	-	227.7	RI	-
ERR2368328	PRJEB24771	26578308	11405.subject42.timepoint0	Malawi	male	-	-	-	188.4	RI	-
ERR2368329	PRJEB24771	26578308	11405.subject42.timepoint12	Malawi	male	-	-	-	270.9	RI	-
ERR2368330	PRJEB24771	26578308	11405.subject42.timepoint18	Malawi	male	-	-	-	311.4	RI	-
ERR2368331	PRJEB24771	26578308	11405.subject42.timepoint2	Malawi	male	-	-	-	202.2	RI	-
ERR2368332	PRJEB24771	26578308	11405.subject42.timepoint24	Malawi	male	-	-	-	354.9	RI	-
ERR2368333	PRJEB24771	26578308	11405.subject42.timepoint6	Malawi	male	-	-	-	229.8	RI	-
ERR2368334	PRJEB24771	26578308	11405.subject424.timepoint0	Malawi	female	-	-	-	184.2	RI	-
ERR2368335	PRJEB24771	26578308	11405.subject424.timepoint12	Malawi	female	-	-	-	267	RI	-
ERR2368336	PRJEB24771	26578308	11405.subject424.timepoint18	Malawi	female	-	-	-	308.4	RI	-
ERR2368337	PRJEB24771	26578308	11405.subject424.timepoint2	Malawi	female	-	-	-	198	RI	-
ERR2368338	PRJEB24771	26578308	11405.subject424.timepoint24	Malawi	female	-	-	-	349.8	RI	-
ERR2368339	PRJEB24771	26578308	11405.subject424.timepoint6	Malawi	female	-	-	-	225.6	RI	-
ERR2368340	PRJEB24771	26578308	11405.subject425.timepoint0	Malawi	male	-	-	-	175.5	RI	-
ERR2368341	PRJEB24771	26578308	11405.subject425.timepoint12	Malawi	male	-	-	-	258.3	RI	-
ERR2368342	PRJEB24771	26578308	11405.subject425.timepoint18	Malawi	male	-	-	-	299.7	RI	-
ERR2368343	PRJEB24771	26578308	11405.subject425.timepoint2	Malawi	male	-	-	-	189.3	RI	-
ERR2368344	PRJEB24771	26578308	11405.subject425.timepoint24	Malawi	male	-	-	-	339	RI	-
ERR2368345	PRJEB24771	26578308	11405.subject43.timepoint0	Malawi	female	-	-	-	185.4	RI	-
ERR2368346	PRJEB24771	26578308	11405.subject43.timepoint12	Malawi	female	-	-	-	268.2	RI	-
ERR2368347	PRJEB24771	26578308	11405.subject43.timepoint18	Malawi	female	-	-	-	309.6	RI	-
ERR2368348	PRJEB24771	26578308	11405.subject43.timepoint2	Malawi	female	-	-	-	199.2	RI	-
ERR2368349	PRJEB24771	26578308	11405.subject43.timepoint24	Malawi	female	-	-	-	351	RI	-
ERR2368350	PRJEB24771	26578308	11405.subject43.timepoint6	Malawi	female	-	-	-	226.8	RI	-
ERR2368351	PRJEB24771	26578308	11405.subject431.timepoint0	Malawi	female	-	-	-	178.5	RI	-
ERR2368352	PRJEB24771	26578308	11405.subject431.timepoint12	Malawi	female	-	-	-	261.3	RI	-
ERR2368353	PRJEB24771	26578308	11405.subject431.timepoint18	Malawi	female	-	-	-	302.7	RI	-
ERR2368354	PRJEB24771	26578308	11405.subject431.timepoint2	Malawi	female	-	-	-	192.3	RI	-
ERR2368355	PRJEB24771	26578308	11405.subject431.timepoint24	Malawi	female	-	-	-	344.1	RI	-
ERR2368356	PRJEB24771	26578308	11405.subject436.timepoint0	Malawi	male	-	-	-	181.5	RI	-
ERR2368357	PRJEB24771	26578308	11405.subject436.timepoint12	Malawi	male	-	-	-	264	RI	-
ERR2368358	PRJEB24771	26578308	11405.subject436.timepoint18	Malawi	male	-	-	-	305.4	RI	-
ERR2368359	PRJEB24771	26578308	11405.subject436.timepoint2	Malawi	male	-	-	-	195.3	RI	-
ERR2368360	PRJEB24771	26578308	11405.subject436.timepoint24	Malawi	male	-	-	-	346.8	RI	-
ERR2368361	PRJEB24771	26578308	11405.subject436.timepoint6	Malawi	male	-	-	-	222.9	RI	-
ERR2368362	PRJEB24771	26578308	11405.subject438.timepoint24	Malawi	male	-	-	-	336	RI	-
ERR2368363	PRJEB24771	26578308	11405.subject440.timepoint0	Malawi	male	-	-	-	188.4	RI	-
ERR2368364	PRJEB24771	26578308	11405.subject440.timepoint12	Malawi	male	-	-	-	270.9	RI	-
ERR2368365	PRJEB24771	26578308	11405.subject440.timepoint18	Malawi	male	-	-	-	311.4	RI	-
ERR2368366	PRJEB24771	26578308	11405.subject440.timepoint2	Malawi	male	-	-	-	202.2	RI	-
ERR2368367	PRJEB24771	26578308	11405.subject440.timepoint24	Malawi	male	-	-	-	352.8	RI	-
ERR2368368	PRJEB24771	26578308	11405.subject440.timepoint6	Malawi	male	-	-	-	229.8	RI	-
ERR2368369	PRJEB24771	26578308	11405.subject442.timepoint0	Malawi	male	-	-	-	184.2	RI	-
ERR2368370	PRJEB24771	26578308	11405.subject442.timepoint12	Malawi	male	-	-	-	267	RI	-
ERR2368371	PRJEB24771	26578308	11405.subject442.timepoint18	Malawi	male	-	-	-	308.4	RI	-
ERR2368372	PRJEB24771	26578308	11405.subject442.timepoint2	Malawi	male	-	-	-	198	RI	-
ERR2368373	PRJEB24771	26578308	11405.subject442.timepoint24	Malawi	male	-	-	-	349.8	RI	-
ERR2368374	PRJEB24771	26578308	11405.subject442.timepoint6	Malawi	male	-	-	-	225.6	RI	-
ERR2368375	PRJEB24771	26578308	11405.subject47.timepoint0	Malawi	male	-	-	-	176.4	RI	-
ERR2368376	PRJEB24771	26578308	11405.subject47.timepoint12	Malawi	male	-	-	-	259.2	RI	-
ERR2368377	PRJEB24771	26578308	11405.subject47.timepoint18	Malawi	male	-	-	-	300.6	RI	-
ERR2368378	PRJEB24771	26578308	11405.subject47.timepoint2	Malawi	male	-	-	-	190.2	RI	-
ERR2368379	PRJEB24771	26578308	11405.subject47.timepoint24	Malawi	male	-	-	-	341.1	RI	-
ERR2368380	PRJEB24771	26578308	11405.subject47.timepoint6	Malawi	male	-	-	-	217.8	RI	-
ERR2368381	PRJEB24771	26578308	11405.subject48.timepoint0	Malawi	female	-	-	-	173.4	RI	-
ERR2368382	PRJEB24771	26578308	11405.subject48.timepoint12	Malawi	female	-	-	-	256.2	RI	-
ERR2368383	PRJEB24771	26578308	11405.subject48.timepoint18	Malawi	female	-	-	-	297.6	RI	-
ERR2368384	PRJEB24771	26578308	11405.subject48.timepoint2	Malawi	female	-	-	-	187.2	RI	-
ERR2368385	PRJEB24771	26578308	11405.subject48.timepoint24	Malawi	female	-	-	-	339	RI	-
ERR2368386	PRJEB24771	26578308	11405.subject48.timepoint6	Malawi	female	-	-	-	214.8	RI	-
ERR2368387	PRJEB24771	26578308	11405.subject49.timepoint0	Malawi	male	-	-	-	178.5	RI	-
ERR2368388	PRJEB24771	26578308	11405.subject49.timepoint12	Malawi	male	-	-	-	261.3	RI	-
ERR2368389	PRJEB24771	26578308	11405.subject49.timepoint18	Malawi	male	-	-	-	302.7	RI	-
ERR2368390	PRJEB24771	26578308	11405.subject49.timepoint2	Malawi	male	-	-	-	192.3	RI	-
ERR2368391	PRJEB24771	26578308	11405.subject49.timepoint24	Malawi	male	-	-	-	344.1	RI	-
ERR2368392	PRJEB24771	26578308	11405.subject49.timepoint6	Malawi	male	-	-	-	219.9	RI	-
ERR2368393	PRJEB24771	26578308	11405.subject50.timepoint0	Malawi	female	-	-	-	178.5	RI	-
ERR2368394	PRJEB24771	26578308	11405.subject50.timepoint12	Malawi	female	-	-	-	261.3	RI	-
ERR2368395	PRJEB24771	26578308	11405.subject50.timepoint18	Malawi	female	-	-	-	302.7	RI	-
ERR2368396	PRJEB24771	26578308	11405.subject50.timepoint2	Malawi	female	-	-	-	192.3	RI	-
ERR2368397	PRJEB24771	26578308	11405.subject50.timepoint24	Malawi	female	-	-	-	342.9	RI	-
ERR2368398	PRJEB24771	26578308	11405.subject50.timepoint6	Malawi	female	-	-	-	219.9	RI	-
ERR2368399	PRJEB24771	26578308	11405.subject503.timepoint0	Malawi	female	-	-	-	693.9	RI	-
ERR2368400	PRJEB24771	26578308	11405.subject503.timepoint12	Malawi	female	-	-	-	776.7	RI	-
ERR2368401	PRJEB24771	26578308	11405.subject503.timepoint2	Malawi	female	-	-	-	707.7	RI	-
ERR2368402	PRJEB24771	26578308	11405.subject503.timepoint24	Malawi	female	-	-	-	859.5	RI	-
ERR2368403	PRJEB24771	26578308	11405.subject503.timepoint36	Malawi	female	-	-	-	942.3	RI	-
ERR2368404	PRJEB24771	26578308	11405.subject503.timepoint48	Malawi	female	-	-	-	1025.1	RI	-
ERR2368405	PRJEB24771	26578308	11405.subject504.timepoint0	Malawi	female	-	-	-	702.9	RI	-
ERR2368406	PRJEB24771	26578308	11405.subject504.timepoint12	Malawi	female	-	-	-	785.4	RI	-
ERR2368407	PRJEB24771	26578308	11405.subject504.timepoint2	Malawi	female	-	-	-	716.7	RI	-
ERR2368408	PRJEB24771	26578308	11405.subject504.timepoint24	Malawi	female	-	-	-	867.3	RI	-
ERR2368409	PRJEB24771	26578308	11405.subject504.timepoint36	Malawi	female	-	-	-	951	RI	-
ERR2368410	PRJEB24771	26578308	11405.subject504.timepoint48	Malawi	female	-	-	-	1033.8	RI	-
ERR2368411	PRJEB24771	26578308	11405.subject505.timepoint0	Malawi	male	-	-	-	702.9	RI	-
ERR2368412	PRJEB24771	26578308	11405.subject505.timepoint12	Malawi	male	-	-	-	785.4	RI	-
ERR2368413	PRJEB24771	26578308	11405.subject505.timepoint2	Malawi	male	-	-	-	716.7	RI	-
ERR2368414	PRJEB24771	26578308	11405.subject505.timepoint24	Malawi	male	-	-	-	868.2	RI	-
ERR2368415	PRJEB24771	26578308	11405.subject505.timepoint36	Malawi	male	-	-	-	951	RI	-
ERR2368416	PRJEB24771	26578308	11405.subject505.timepoint48	Malawi	male	-	-	-	1033.8	RI	-
ERR2368417	PRJEB24771	26578308	11405.subject506.timepoint0	Malawi	female	-	-	-	701.7	RI	-
ERR2368418	PRJEB24771	26578308	11405.subject506.timepoint12	Malawi	female	-	-	-	784.5	RI	-
ERR2368419	PRJEB24771	26578308	11405.subject506.timepoint2	Malawi	female	-	-	-	715.5	RI	-
ERR2368420	PRJEB24771	26578308	11405.subject52.timepoint0	Malawi	male	-	-	-	178.5	RI	-
ERR2368421	PRJEB24771	26578308	11405.subject52.timepoint12	Malawi	male	-	-	-	261.3	RI	-
ERR2368422	PRJEB24771	26578308	11405.subject52.timepoint18	Malawi	male	-	-	-	302.7	RI	-
ERR2368423	PRJEB24771	26578308	11405.subject52.timepoint2	Malawi	male	-	-	-	192.3	RI	-
ERR2368424	PRJEB24771	26578308	11405.subject52.timepoint24	Malawi	male	-	-	-	344.1	RI	-
ERR2368425	PRJEB24771	26578308	11405.subject52.timepoint6	Malawi	male	-	-	-	219.9	RI	-
ERR2368426	PRJEB24771	26578308	11405.subject53.timepoint0	Malawi	male	-	-	-	179.4	RI	-
ERR2368427	PRJEB24771	26578308	11405.subject53.timepoint12	Malawi	male	-	-	-	262.2	RI	-
ERR2368428	PRJEB24771	26578308	11405.subject53.timepoint18	Malawi	male	-	-	-	303.6	RI	-
ERR2368429	PRJEB24771	26578308	11405.subject53.timepoint2	Malawi	male	-	-	-	193.2	RI	-
ERR2368430	PRJEB24771	26578308	11405.subject53.timepoint24	Malawi	male	-	-	-	344.1	RI	-
ERR2368431	PRJEB24771	26578308	11405.subject53.timepoint6	Malawi	male	-	-	-	220.8	RI	-
ERR2368432	PRJEB24771	26578308	11405.subject55.timepoint0	Malawi	female	-	-	-	178.5	RI	-
ERR2368433	PRJEB24771	26578308	11405.subject55.timepoint12	Malawi	female	-	-	-	261.3	RI	-
ERR2368434	PRJEB24771	26578308	11405.subject55.timepoint18	Malawi	female	-	-	-	302.7	RI	-
ERR2368435	PRJEB24771	26578308	11405.subject55.timepoint2	Malawi	female	-	-	-	192.3	RI	-
ERR2368436	PRJEB24771	26578308	11405.subject55.timepoint24	Malawi	female	-	-	-	344.1	RI	-
ERR2368437	PRJEB24771	26578308	11405.subject55.timepoint6	Malawi	female	-	-	-	219.9	RI	-
ERR2368438	PRJEB24771	26578308	11405.subject57.timepoint0	Malawi	female	-	-	-	165.6	RI	-
ERR2368439	PRJEB24771	26578308	11405.subject57.timepoint12	Malawi	female	-	-	-	249.3	RI	-
ERR2368440	PRJEB24771	26578308	11405.subject57.timepoint18	Malawi	female	-	-	-	289.8	RI	-
ERR2368441	PRJEB24771	26578308	11405.subject57.timepoint2	Malawi	female	-	-	-	180.3	RI	-
ERR2368442	PRJEB24771	26578308	11405.subject57.timepoint24	Malawi	female	-	-	-	331.2	RI	-
ERR2368443	PRJEB24771	26578308	11405.subject57.timepoint6	Malawi	female	-	-	-	207	RI	-
ERR2368444	PRJEB24771	26578308	11405.subject58.timepoint0	Malawi	male	-	-	-	167.7	RI	-
ERR2368445	PRJEB24771	26578308	11405.subject58.timepoint12	Malawi	male	-	-	-	250.2	RI	-
ERR2368446	PRJEB24771	26578308	11405.subject58.timepoint18	Malawi	male	-	-	-	290.7	RI	-
ERR2368447	PRJEB24771	26578308	11405.subject58.timepoint2	Malawi	male	-	-	-	181.5	RI	-
ERR2368448	PRJEB24771	26578308	11405.subject58.timepoint24	Malawi	male	-	-	-	333	RI	-
ERR2368449	PRJEB24771	26578308	11405.subject58.timepoint6	Malawi	male	-	-	-	209.1	RI	-
ERR2368450	PRJEB24771	26578308	11405.subject59.timepoint0	Malawi	female	-	-	-	167.7	RI	-
ERR2368451	PRJEB24771	26578308	11405.subject59.timepoint12	Malawi	female	-	-	-	250.2	RI	-
ERR2368452	PRJEB24771	26578308	11405.subject59.timepoint18	Malawi	female	-	-	-	291.6	RI	-
ERR2368453	PRJEB24771	26578308	11405.subject59.timepoint2	Malawi	female	-	-	-	180.3	RI	-
ERR2368454	PRJEB24771	26578308	11405.subject59.timepoint6	Malawi	female	-	-	-	209.1	RI	-
ERR2368455	PRJEB24771	26578308	11405.subject6.timepoint0	Malawi	male	-	-	-	173.4	RI	-
ERR2368456	PRJEB24771	26578308	11405.subject6.timepoint12	Malawi	male	-	-	-	256.2	RI	-
ERR2368457	PRJEB24771	26578308	11405.subject6.timepoint18	Malawi	male	-	-	-	297.6	RI	-
ERR2368458	PRJEB24771	26578308	11405.subject6.timepoint2	Malawi	male	-	-	-	187.2	RI	-
ERR2368459	PRJEB24771	26578308	11405.subject6.timepoint24	Malawi	male	-	-	-	339	RI	-
ERR2368460	PRJEB24771	26578308	11405.subject60.timepoint0	Malawi	male	-	-	-	169.5	RI	-
ERR2368461	PRJEB24771	26578308	11405.subject60.timepoint12	Malawi	male	-	-	-	252.3	RI	-
ERR2368462	PRJEB24771	26578308	11405.subject60.timepoint18	Malawi	male	-	-	-	293.7	RI	-
ERR2368463	PRJEB24771	26578308	11405.subject60.timepoint2	Malawi	male	-	-	-	183.3	RI	-
ERR2368464	PRJEB24771	26578308	11405.subject60.timepoint24	Malawi	male	-	-	-	335.1	RI	-
ERR2368465	PRJEB24771	26578308	11405.subject60.timepoint6	Malawi	male	-	-	-	210.9	RI	-
ERR2368466	PRJEB24771	26578308	11405.subject63.timepoint0	Malawi	male	-	-	-	172.5	RI	-
ERR2368467	PRJEB24771	26578308	11405.subject63.timepoint12	Malawi	male	-	-	-	255.3	RI	-
ERR2368468	PRJEB24771	26578308	11405.subject63.timepoint18	Malawi	male	-	-	-	296.7	RI	-
ERR2368469	PRJEB24771	26578308	11405.subject63.timepoint2	Malawi	male	-	-	-	186.3	RI	-
ERR2368470	PRJEB24771	26578308	11405.subject63.timepoint24	Malawi	male	-	-	-	338.1	RI	-
ERR2368471	PRJEB24771	26578308	11405.subject63.timepoint6	Malawi	male	-	-	-	213.9	RI	-
ERR2368472	PRJEB24771	26578308	11405.subject64.timepoint0	Malawi	male	-	-	-	192.3	RI	-
ERR2368473	PRJEB24771	26578308	11405.subject64.timepoint12	Malawi	male	-	-	-	275.1	RI	-
ERR2368474	PRJEB24771	26578308	11405.subject64.timepoint18	Malawi	male	-	-	-	316.5	RI	-
ERR2368475	PRJEB24771	26578308	11405.subject64.timepoint24	Malawi	male	-	-	-	357.9	RI	-
ERR2368476	PRJEB24771	26578308	11405.subject64.timepoint6	Malawi	male	-	-	-	233.7	RI	-
ERR2368477	PRJEB24771	26578308	11405.subject66.timepoint0	Malawi	male	-	-	-	188.4	RI	-
ERR2368478	PRJEB24771	26578308	11405.subject66.timepoint12	Malawi	male	-	-	-	270.9	RI	-
ERR2368479	PRJEB24771	26578308	11405.subject66.timepoint18	Malawi	male	-	-	-	312.3	RI	-
ERR2368480	PRJEB24771	26578308	11405.subject66.timepoint24	Malawi	male	-	-	-	353.7	RI	-
ERR2368481	PRJEB24771	26578308	11405.subject66.timepoint6	Malawi	male	-	-	-	229.8	RI	-
ERR2368482	PRJEB24771	26578308	11405.subject67.timepoint0	Malawi	male	-	-	-	167.7	RI	-
ERR2368483	PRJEB24771	26578308	11405.subject67.timepoint12	Malawi	male	-	-	-	250.2	RI	-
ERR2368484	PRJEB24771	26578308	11405.subject67.timepoint18	Malawi	male	-	-	-	291.6	RI	-
ERR2368485	PRJEB24771	26578308	11405.subject67.timepoint24	Malawi	male	-	-	-	333	RI	-
ERR2368486	PRJEB24771	26578308	11405.subject67.timepoint6	Malawi	male	-	-	-	209.1	RI	-
ERR2368487	PRJEB24771	26578308	11405.subject68.timepoint0	Malawi	male	-	-	-	187.2	RI	-
ERR2368488	PRJEB24771	26578308	11405.subject68.timepoint12	Malawi	male	-	-	-	270	RI	-
ERR2368489	PRJEB24771	26578308	11405.subject68.timepoint18	Malawi	male	-	-	-	311.4	RI	-
ERR2368490	PRJEB24771	26578308	11405.subject68.timepoint24	Malawi	male	-	-	-	353.7	RI	-
ERR2368491	PRJEB24771	26578308	11405.subject68.timepoint6	Malawi	male	-	-	-	228.6	RI	-
ERR2368492	PRJEB24771	26578308	11405.subject7.timepoint0	Malawi	male	-	-	-	175.5	RI	-
ERR2368493	PRJEB24771	26578308	11405.subject7.timepoint12	Malawi	male	-	-	-	258.3	RI	-
ERR2368494	PRJEB24771	26578308	11405.subject7.timepoint18	Malawi	male	-	-	-	299.7	RI	-
ERR2368495	PRJEB24771	26578308	11405.subject7.timepoint2	Malawi	male	-	-	-	189.3	RI	-
ERR2368496	PRJEB24771	26578308	11405.subject7.timepoint24	Malawi	male	-	-	-	341.1	RI	-
ERR2368497	PRJEB24771	26578308	11405.subject71.timepoint0	Malawi	female	-	-	-	183.3	RI	-
ERR2368498	PRJEB24771	26578308	11405.subject71.timepoint12	Malawi	female	-	-	-	266.1	RI	-
ERR2368499	PRJEB24771	26578308	11405.subject71.timepoint18	Malawi	female	-	-	-	307.5	RI	-
ERR2368500	PRJEB24771	26578308	11405.subject71.timepoint24	Malawi	female	-	-	-	348.9	RI	-
ERR2368501	PRJEB24771	26578308	11405.subject71.timepoint6	Malawi	female	-	-	-	224.7	RI	-
ERR2368502	PRJEB24771	26578308	11405.subject74.timepoint0	Malawi	female	-	-	-	188.4	RI	-
ERR2368503	PRJEB24771	26578308	11405.subject74.timepoint12	Malawi	female	-	-	-	270.9	RI	-
ERR2368504	PRJEB24771	26578308	11405.subject74.timepoint18	Malawi	female	-	-	-	312.3	RI	-
ERR2368505	PRJEB24771	26578308	11405.subject74.timepoint24	Malawi	female	-	-	-	353.7	RI	-
ERR2368506	PRJEB24771	26578308	11405.subject74.timepoint6	Malawi	female	-	-	-	229.8	RI	-
ERR2368507	PRJEB24771	26578308	11405.subject76.timepoint0	Malawi	male	-	-	-	180.3	RI	-
ERR2368508	PRJEB24771	26578308	11405.subject76.timepoint12	Malawi	male	-	-	-	263.1	RI	-
ERR2368509	PRJEB24771	26578308	11405.subject76.timepoint18	Malawi	male	-	-	-	304.5	RI	-
ERR2368510	PRJEB24771	26578308	11405.subject76.timepoint24	Malawi	male	-	-	-	345.9	RI	-
ERR2368511	PRJEB24771	26578308	11405.subject76.timepoint6	Malawi	male	-	-	-	221.7	RI	-
ERR2368512	PRJEB24771	26578308	11405.subject77.timepoint0	Malawi	male	-	-	-	179.4	RI	-
ERR2368513	PRJEB24771	26578308	11405.subject77.timepoint12	Malawi	male	-	-	-	262.2	RI	-
ERR2368514	PRJEB24771	26578308	11405.subject77.timepoint18	Malawi	male	-	-	-	303.6	RI	-
ERR2368515	PRJEB24771	26578308	11405.subject77.timepoint24	Malawi	male	-	-	-	345	RI	-
ERR2368516	PRJEB24771	26578308	11405.subject77.timepoint6	Malawi	male	-	-	-	220.8	RI	-
ERR2368517	PRJEB24771	26578308	11405.subject8.timepoint0	Malawi	male	-	-	-	170.4	RI	-
ERR2368518	PRJEB24771	26578308	11405.subject8.timepoint12	Malawi	male	-	-	-	253.2	RI	-
ERR2368519	PRJEB24771	26578308	11405.subject8.timepoint18	Malawi	male	-	-	-	294.6	RI	-
ERR2368520	PRJEB24771	26578308	11405.subject8.timepoint2	Malawi	male	-	-	-	184.2	RI	-
ERR2368521	PRJEB24771	26578308	11405.subject8.timepoint24	Malawi	male	-	-	-	336	RI	-
ERR2368522	PRJEB24771	26578308	11405.subject80.timepoint0	Malawi	female	-	-	-	176.4	RI	-
ERR2368523	PRJEB24771	26578308	11405.subject80.timepoint12	Malawi	female	-	-	-	259.2	RI	-
ERR2368524	PRJEB24771	26578308	11405.subject80.timepoint18	Malawi	female	-	-	-	300.6	RI	-
ERR2368525	PRJEB24771	26578308	11405.subject80.timepoint24	Malawi	female	-	-	-	342	RI	-
ERR2368526	PRJEB24771	26578308	11405.subject80.timepoint6	Malawi	female	-	-	-	217.8	RI	-
ERR2368527	PRJEB24771	26578308	11405.subject81.timepoint0	Malawi	male	-	-	-	176.4	RI	-
ERR2368528	PRJEB24771	26578308	11405.subject81.timepoint12	Malawi	male	-	-	-	259.2	RI	-
ERR2368529	PRJEB24771	26578308	11405.subject81.timepoint18	Malawi	male	-	-	-	300.6	RI	-
ERR2368530	PRJEB24771	26578308	11405.subject81.timepoint24	Malawi	male	-	-	-	342	RI	-
ERR2368531	PRJEB24771	26578308	11405.subject81.timepoint6	Malawi	male	-	-	-	217.8	RI	-
ERR2368532	PRJEB24771	26578308	11405.subject82.timepoint0	Malawi	female	-	-	-	173.4	RI	-
ERR2368533	PRJEB24771	26578308	11405.subject82.timepoint12	Malawi	female	-	-	-	256.2	RI	-
ERR2368534	PRJEB24771	26578308	11405.subject82.timepoint18	Malawi	female	-	-	-	297.6	RI	-
ERR2368535	PRJEB24771	26578308	11405.subject82.timepoint24	Malawi	female	-	-	-	339	RI	-
ERR2368536	PRJEB24771	26578308	11405.subject82.timepoint6	Malawi	female	-	-	-	216	RI	-
ERR2368537	PRJEB24771	26578308	11405.subject84.timepoint0	Malawi	female	-	-	-	170.4	RI	-
ERR2368538	PRJEB24771	26578308	11405.subject84.timepoint12	Malawi	female	-	-	-	253.2	RI	-
ERR2368539	PRJEB24771	26578308	11405.subject84.timepoint18	Malawi	female	-	-	-	294.6	RI	-
ERR2368540	PRJEB24771	26578308	11405.subject84.timepoint24	Malawi	female	-	-	-	336	RI	-
ERR2368541	PRJEB24771	26578308	11405.subject84.timepoint6	Malawi	female	-	-	-	211.8	RI	-
ERR2368542	PRJEB24771	26578308	11405.subject86.timepoint0	Malawi	female	-	-	-	165.6	RI	-
ERR2368543	PRJEB24771	26578308	11405.subject86.timepoint12	Malawi	female	-	-	-	247.5	RI	-
ERR2368544	PRJEB24771	26578308	11405.subject86.timepoint18	Malawi	female	-	-	-	289.8	RI	-
ERR2368545	PRJEB24771	26578308	11405.subject86.timepoint24	Malawi	female	-	-	-	331.2	RI	-
ERR2368546	PRJEB24771	26578308	11405.subject86.timepoint6	Malawi	female	-	-	-	207	RI	-
ERR2368547	PRJEB24771	26578308	11405.subject88.timepoint0	Malawi	male	-	-	-	164.7	RI	-
ERR2368548	PRJEB24771	26578308	11405.subject88.timepoint12	Malawi	male	-	-	-	247.5	RI	-
ERR2368549	PRJEB24771	26578308	11405.subject88.timepoint18	Malawi	male	-	-	-	288.9	RI	-
ERR2368550	PRJEB24771	26578308	11405.subject88.timepoint24	Malawi	male	-	-	-	330.3	RI	-
ERR2368551	PRJEB24771	26578308	11405.subject88.timepoint6	Malawi	male	-	-	-	206.1	RI	-
ERR2368552	PRJEB24771	26578308	11405.subject9.timepoint0	Malawi	male	-	-	-	164.7	RI	-
ERR2368553	PRJEB24771	26578308	11405.subject9.timepoint18	Malawi	male	-	-	-	288.9	RI	-
ERR2368554	PRJEB24771	26578308	11405.subject9.timepoint2	Malawi	male	-	-	-	178.5	RI	-
ERR2368555	PRJEB24771	26578308	11405.subject9.timepoint24	Malawi	male	-	-	-	330.3	RI	-
ERR2368556	PRJEB24771	26578308	11405.subject90.timepoint0	Malawi	female	-	-	-	164.7	RI	-
ERR2368557	PRJEB24771	26578308	11405.subject90.timepoint12	Malawi	female	-	-	-	247.5	RI	-
ERR2368558	PRJEB24771	26578308	11405.subject90.timepoint18	Malawi	female	-	-	-	288.9	RI	-
ERR2368559	PRJEB24771	26578308	11405.subject90.timepoint24	Malawi	female	-	-	-	330.3	RI	-
ERR2368560	PRJEB24771	26578308	11405.subject90.timepoint6	Malawi	female	-	-	-	206.1	RI	-
ERR3277216	PRJEB32135	25405552 - 31279162	AC001	Canada	-	-	-	-	360	PI	atopy
ERR3277217	PRJEB32135	25405552 - 31279161	AC003	Canada	-	-	-	-	360	HI	-
ERR3277218	PRJEB32135	25405552 - 31279160	AC004	Canada	-	-	-	-	90	PI	atopy
ERR3277219	PRJEB32135	25405552 - 31279159	AC005	Canada	-	-	-	-	360	PI	atopy
ERR3277220	PRJEB32135	25405552 - 31279158	AC006	Canada	-	-	-	-	360	HI	-
ERR3277221	PRJEB32135	25405552 - 31279157	AC007	Canada	-	-	-	-	360	PI	atopy
ERR3277222	PRJEB32135	25405552 - 31279156	AC008	Canada	-	-	-	-	360	PI	atopy
ERR3277223	PRJEB32135	25405552 - 31279155	AC010	Canada	-	-	-	-	90	HI	-
ERR3277224	PRJEB32135	25405552 - 31279154	AC012	Canada	-	-	-	-	90	PI	atopy
ERR3277225	PRJEB32135	25405552 - 31279153	AC013	Canada	-	-	-	-	360	HI	-
ERR3277226	PRJEB32135	25405552 - 31279152	AC014	Canada	-	-	-	-	90	PI	atopy
ERR3277227	PRJEB32135	25405552 - 31279151	AC015	Canada	-	-	-	-	90	PI	atopy
ERR3277228	PRJEB32135	25405552 - 31279150	AC016	Canada	-	-	-	-	360	PI	atopy
ERR3277229	PRJEB32135	25405552 - 31279149	AC018	Canada	-	-	-	-	90	PI	atopy
ERR3277230	PRJEB32135	25405552 - 31279148	AC019	Canada	-	-	-	-	90	PI	atopy
ERR3277231	PRJEB32135	25405552 - 31279147	AC020	Canada	-	-	-	-	360	PI	atopy
ERR3277232	PRJEB32135	25405552 - 31279146	AC021	Canada	-	-	-	-	360	PI	atopy
ERR3277233	PRJEB32135	25405552 - 31279145	AC022	Canada	-	-	-	-	90	PI	atopy
ERR3277234	PRJEB32135	25405552 - 31279144	AC023	Canada	-	-	-	-	360	PI	atopy
ERR3277235	PRJEB32135	25405552 - 31279143	AC024	Canada	-	-	-	-	90	PI	atopy
ERR3277236	PRJEB32135	25405552 - 31279142	AC026	Canada	-	-	-	-	360	PI	atopy
ERR3277237	PRJEB32135	25405552 - 31279141	AC027	Canada	-	-	-	-	90	PI	atopy
ERR3277238	PRJEB32135	25405552 - 31279140	AC028	Canada	-	-	-	-	360	PI	atopy
ERR3277239	PRJEB32135	25405552 - 31279139	AC029	Canada	-	-	-	-	360	PI	atopy
ERR3277240	PRJEB32135	25405552 - 31279138	AC030	Canada	-	-	-	-	360	PI	atopy
ERR3277241	PRJEB32135	25405552 - 31279137	AC031	Canada	-	-	-	-	360	PI	atopy
ERR3277242	PRJEB32135	25405552 - 31279136	AC032	Canada	-	-	-	-	360	PI	atopy
ERR3277243	PRJEB32135	25405552 - 31279135	AC033	Canada	-	-	-	-	360	PI	atopy
ERR3277244	PRJEB32135	25405552 - 31279134	AC034	Canada	-	-	-	-	90	PI	atopy
ERR3277245	PRJEB32135	25405552 - 31279133	AC035	Canada	-	-	-	-	360	PI	atopy
ERR3277246	PRJEB32135	25405552 - 31279132	AC036	Canada	-	-	-	-	90	PI	atopy
ERR3277247	PRJEB32135	25405552 - 31279131	AC037	Canada	-	-	-	-	360	PI	atopy
ERR3277248	PRJEB32135	25405552 - 31279130	AC038	Canada	-	-	-	-	360	PI	atopy
ERR3277249	PRJEB32135	25405552 - 31279129	AC039	Canada	-	-	-	-	360	PI	atopy
ERR3277250	PRJEB32135	25405552 - 31279128	AC040	Canada	-	-	-	-	90	PI	atopy
ERR3277251	PRJEB32135	25405552 - 31279127	AC041	Canada	-	-	-	-	360	HI	-
ERR3277252	PRJEB32135	25405552 - 31279126	AC042	Canada	-	-	-	-	360	HI	-
ERR3277253	PRJEB32135	25405552 - 31279125	AC043	Canada	-	-	-	-	90	HI	-
ERR3277254	PRJEB32135	25405552 - 31279124	AC044	Canada	-	-	-	-	360	HI	-
ERR3277255	PRJEB32135	25405552 - 31279123	AC045	Canada	-	-	-	-	90	PI	atopy
ERR3277256	PRJEB32135	25405552 - 31279122	AC046	Canada	-	-	-	-	360	PI	atopy
ERR3277257	PRJEB32135	25405552 - 31279121	AC048	Canada	-	-	-	-	90	PI	atopy
ERR3277258	PRJEB32135	25405552 - 31279120	AC051	Canada	-	-	-	-	90	PI	atopy
ERR3277259	PRJEB32135	25405552 - 31279119	AC052	Canada	-	-	-	-	90	PI	atopy
ERR3277260	PRJEB32135	25405552 - 31279118	AC053	Canada	-	-	-	-	90	PI	atopy
ERR3277261	PRJEB32135	25405552 - 31279117	AC054	Canada	-	-	-	-	90	HI	-
ERR3277262	PRJEB32135	25405552 - 31279116	AC055	Canada	-	-	-	-	90	PI	atopy
ERR3277263	PRJEB32135	25405552 - 31279115	AC056	Canada	-	-	-	-	360	HI	-
ERR3277264	PRJEB32135	25405552 - 31279114	AC058	Canada	-	-	-	-	90	PI	atopy
ERR3277265	PRJEB32135	25405552 - 31279113	AC062	Canada	-	-	-	-	90	PI	atopy
ERR3277266	PRJEB32135	25405552 - 31279112	AC064	Canada	-	-	-	-	90	HI	-
ERR3277267	PRJEB32135	25405552 - 31279111	AC068	Canada	-	-	-	-	90	PI	atopy
ERR3277268	PRJEB32135	25405552 - 31279110	AC070	Canada	-	-	-	-	360	PI	atopy
ERR3277269	PRJEB32135	25405552 - 31279109	AC071	Canada	-	-	-	-	90	PI	atopy
ERR3277270	PRJEB32135	25405552 - 31279108	AC072	Canada	-	-	-	-	90	PI	atopy
ERR3277271	PRJEB32135	25405552 - 31279107	AC075	Canada	-	-	-	-	90	PI	atopy
ERR3277272	PRJEB32135	25405552 - 31279106	AC076	Canada	-	-	-	-	90	PI	atopy
ERR3277273	PRJEB32135	25405552 - 31279105	AC077	Canada	-	-	-	-	360	HI	-
ERR3277274	PRJEB32135	25405552 - 31279104	AC078	Canada	-	-	-	-	360	PI	atopy
ERR3277275	PRJEB32135	25405552 - 31279103	AC079	Canada	-	-	-	-	90	HI	-
ERR3277276	PRJEB32135	25405552 - 31279102	AC080	Canada	-	-	-	-	90	PI	atopy
ERR3277277	PRJEB32135	25405552 - 31279101	AC082	Canada	-	-	-	-	360	HI	-
ERR3277278	PRJEB32135	25405552 - 31279100	AC083	Canada	-	-	-	-	360	HI	-
ERR3277279	PRJEB32135	25405552 - 31279099	AC084	Canada	-	-	-	-	90	PI	atopy
ERR3277280	PRJEB32135	25405552 - 31279098	AC085	Canada	-	-	-	-	360	HI	-
ERR3277281	PRJEB32135	25405552 - 31279097	AC086	Canada	-	-	-	-	360	HI	-
ERR3277282	PRJEB32135	25405552 - 31279096	AC087	Canada	-	-	-	-	90	HI	-
ERR3277283	PRJEB32135	25405552 - 31279095	AC089	Canada	-	-	-	-	360	HI	-
ERR3277284	PRJEB32135	25405552 - 31279094	AC090	Canada	-	-	-	-	90	PI	atopy
ERR3277285	PRJEB32135	25405552 - 31279093	AC091	Canada	-	-	-	-	90	PI	atopy
ERR3277286	PRJEB32135	25405552 - 31279092	AC092	Canada	-	-	-	-	360	HI	-
ERR3277287	PRJEB32135	25405552 - 31279091	AC093	Canada	-	-	-	-	360	PI	atopy
ERR3277288	PRJEB32135	25405552 - 31279090	AC094	Canada	-	-	-	-	360	PI	atopy
ERR3277289	PRJEB32135	25405552 - 31279089	AC095	Canada	-	-	-	-	360	PI	atopy
ERR3277290	PRJEB32135	25405552 - 31279088	AC096	Canada	-	-	-	-	360	HI	-
ERR3277291	PRJEB32135	25405552 - 31279087	AC097	Canada	-	-	-	-	360	PI	atopy
ERR3277292	PRJEB32135	25405552 - 31279086	AC098	Canada	-	-	-	-	90	PI	atopy
ERR3277293	PRJEB32135	25405552 - 31279085	AC099	Canada	-	-	-	-	90	PI	atopy
ERR3277294	PRJEB32135	25405552 - 31279084	AC100	Canada	-	-	-	-	360	HI	-
ERR3277295	PRJEB32135	25405552 - 31279083	AC101	Canada	-	-	-	-	360	PI	atopy
ERR3277296	PRJEB32135	25405552 - 31279082	AC105	Canada	-	-	-	-	360	PI	atopy
ERR3277297	PRJEB32135	25405552 - 31279081	AC106	Canada	-	-	-	-	360	PI	atopy
ERR3277298	PRJEB32135	25405552 - 31279080	AC107	Canada	-	-	-	-	360	PI	atopy
ERR3277299	PRJEB32135	25405552 - 31279079	AC109	Canada	-	-	-	-	90	HI	-
ERR3277300	PRJEB32135	25405552 - 31279078	AC110	Canada	-	-	-	-	90	HI	-
ERR3277301	PRJEB32135	25405552 - 31279077	AC111	Canada	-	-	-	-	360	HI	-
ERR3277302	PRJEB32135	25405552 - 31279076	AC113	Canada	-	-	-	-	360	HI	-
ERR3277303	PRJEB32135	25405552 - 31279075	AC114	Canada	-	-	-	-	90	HI	-
ERR3277304	PRJEB32135	25405552 - 31279074	AC115	Canada	-	-	-	-	360	HI	-
ERR3277305	PRJEB32135	25405552 - 31279073	AC116	Canada	-	-	-	-	90	HI	-
ERR3277306	PRJEB32135	25405552 - 31279072	AC117	Canada	-	-	-	-	360	PI	atopy
ERR3277307	PRJEB32135	25405552 - 31279071	AC118	Canada	-	-	-	-	360	PI	atopy
ERR3277308	PRJEB32135	25405552 - 31279070	AC120	Canada	-	-	-	-	360	PI	atopy
ERR3277309	PRJEB32135	25405552 - 31279069	AC121	Canada	-	-	-	-	360	PI	atopy
ERR3277310	PRJEB32135	25405552 - 31279068	AC122	Canada	-	-	-	-	360	PI	atopy
ERR3277311	PRJEB32135	25405552 - 31279067	AC123	Canada	-	-	-	-	360	HI	-
ERR3277312	PRJEB32135	25405552 - 31279066	AC124	Canada	-	-	-	-	90	PI	atopy
ERR3277313	PRJEB32135	25405552 - 31279065	AC125	Canada	-	-	-	-	360	PI	atopy
ERR3277314	PRJEB32135	25405552 - 31279064	AC127	Canada	-	-	-	-	360	HI	-
ERR3277315	PRJEB32135	25405552 - 31279063	AC128	Canada	-	-	-	-	360	HI	-
ERR3277316	PRJEB32135	25405552 - 31279062	AC129	Canada	-	-	-	-	360	HI	-
ERR3277317	PRJEB32135	25405552 - 31279061	AC130	Canada	-	-	-	-	90	PI	atopy
ERR3277318	PRJEB32135	25405552 - 31279060	AC132	Canada	-	-	-	-	360	PI	atopy
ERR3277319	PRJEB32135	25405552 - 31279059	AC133	Canada	-	-	-	-	360	PI	atopy
ERR3277320	PRJEB32135	25405552 - 31279058	AC134	Canada	-	-	-	-	90	PI	atopy
ERR3277321	PRJEB32135	25405552 - 31279057	AC135	Canada	-	-	-	-	90	PI	atopy
ERR3277322	PRJEB32135	25405552 - 31279056	AC136	Canada	-	-	-	-	360	PI	atopy
ERR3277323	PRJEB32135	25405552 - 31279055	AC137	Canada	-	-	-	-	360	HI	-
ERR3277324	PRJEB32135	25405552 - 31279054	AC138	Canada	-	-	-	-	90	PI	atopy
ERR3277325	PRJEB32135	25405552 - 31279053	AC139	Canada	-	-	-	-	360	HI	-
ERR3277326	PRJEB32135	25405552 - 31279052	AC140	Canada	-	-	-	-	90	PI	atopy
ERR3277327	PRJEB32135	25405552 - 31279051	AC141	Canada	-	-	-	-	360	HI	-
ERR3277328	PRJEB32135	25405552 - 31279050	AC142	Canada	-	-	-	-	90	HI	-
ERR3277329	PRJEB32135	25405552 - 31279049	AC143	Canada	-	-	-	-	90	PI	atopy
ERR3277330	PRJEB32135	25405552 - 31279048	AC144	Canada	-	-	-	-	90	HI	-
ERR3277331	PRJEB32135	25405552 - 31279047	AC145	Canada	-	-	-	-	360	PI	atopy
ERR3277332	PRJEB32135	25405552 - 31279046	AC146	Canada	-	-	-	-	360	HI	-
ERR3277333	PRJEB32135	25405552 - 31279045	AC147	Canada	-	-	-	-	90	PI	atopy
ERR3277334	PRJEB32135	25405552 - 31279044	AC148	Canada	-	-	-	-	90	PI	atopy
ERR3277335	PRJEB32135	25405552 - 31279043	AC149	Canada	-	-	-	-	90	PI	atopy
ERR3277336	PRJEB32135	25405552 - 31279042	AC151	Canada	-	-	-	-	90	HI	-
ERR3277337	PRJEB32135	25405552 - 31279041	AC152	Canada	-	-	-	-	360	HI	-
ERR3277338	PRJEB32135	25405552 - 31279040	AC153	Canada	-	-	-	-	90	HI	-
ERR3277339	PRJEB32135	25405552 - 31279039	AC155	Canada	-	-	-	-	360	HI	-
ERR3277340	PRJEB32135	25405552 - 31279038	AC157	Canada	-	-	-	-	90	HI	-
ERR3277341	PRJEB32135	25405552 - 31279037	AC158	Canada	-	-	-	-	360	HI	-
ERR3277342	PRJEB32135	25405552 - 31279036	AC159	Canada	-	-	-	-	90	PI	atopy
ERR3277343	PRJEB32135	25405552 - 31279035	AC160	Canada	-	-	-	-	90	PI	atopy
ERR3277344	PRJEB32135	25405552 - 31279034	AC162	Canada	-	-	-	-	360	PI	atopy
ERR3277345	PRJEB32135	25405552 - 31279033	AC163	Canada	-	-	-	-	90	HI	-
ERR3277346	PRJEB32135	25405552 - 31279032	AC164	Canada	-	-	-	-	90	HI	-
ERR3277347	PRJEB32135	25405552 - 31279031	AC165	Canada	-	-	-	-	90	HI	-
ERR3277348	PRJEB32135	25405552 - 31279030	AC166	Canada	-	-	-	-	90	HI	-
ERR3277349	PRJEB32135	25405552 - 31279029	AC167	Canada	-	-	-	-	360	HI	-
ERR3277350	PRJEB32135	25405552 - 31279028	AC168	Canada	-	-	-	-	360	HI	-
ERR3277351	PRJEB32135	25405552 - 31279027	AC169	Canada	-	-	-	-	90	HI	-
ERR3277352	PRJEB32135	25405552 - 31279026	AC171	Canada	-	-	-	-	90	HI	-
ERR3277353	PRJEB32135	25405552 - 31279025	AC172	Canada	-	-	-	-	360	HI	-
ERR3277354	PRJEB32135	25405552 - 31279024	AC173	Canada	-	-	-	-	90	HI	-
ERR3277355	PRJEB32135	25405552 - 31279023	AC174	Canada	-	-	-	-	360	PI	atopy
ERR3277356	PRJEB32135	25405552 - 31279022	AC176	Canada	-	-	-	-	360	HI	-
ERR3277357	PRJEB32135	25405552 - 31279021	AC179	Canada	-	-	-	-	90	PI	atopy
ERR3277358	PRJEB32135	25405552 - 31279020	AC180	Canada	-	-	-	-	90	HI	-
ERR3277359	PRJEB32135	25405552 - 31279019	AC181	Canada	-	-	-	-	90	PI	atopy
ERR3277360	PRJEB32135	25405552 - 31279018	AC183	Canada	-	-	-	-	360	HI	-
ERR3277361	PRJEB32135	25405552 - 31279017	AC184	Canada	-	-	-	-	360	PI	atopy
ERR3277362	PRJEB32135	25405552 - 31279016	AC185	Canada	-	-	-	-	360	HI	-
ERR3277363	PRJEB32135	25405552 - 31279015	AC186	Canada	-	-	-	-	90	HI	-
ERR3277364	PRJEB32135	25405552 - 31279014	AC187	Canada	-	-	-	-	360	HI	-
ERR3277365	PRJEB32135	25405552 - 31279013	AC189	Canada	-	-	-	-	360	PI	atopy
ERR3277366	PRJEB32135	25405552 - 31279012	AC190	Canada	-	-	-	-	360	PI	atopy
ERR3277367	PRJEB32135	25405552 - 31279011	AC195	Canada	-	-	-	-	360	HI	-
ERR3277368	PRJEB32135	25405552 - 31279010	AC196	Canada	-	-	-	-	90	HI	-
ERR3277369	PRJEB32135	25405552 - 31279009	AC197	Canada	-	-	-	-	90	HI	-
ERR3277370	PRJEB32135	25405552 - 31279008	AC198	Canada	-	-	-	-	360	PI	atopy
ERR3277371	PRJEB32135	25405552 - 31279007	AC200	Canada	-	-	-	-	90	HI	-
ERR525688	PRJEB6456	26308884	INFdxqMAODFAAPEI-3	BGI	-	-	-	-	360	HI	-
ERR525689	PRJEB6456	26308884	GUTfirMDIDFAAPEI-7	BGI	-	-	-	-	360	HI	-
ERR525690	PRJEB6456	26308884	GUTfirMDHDFAAPEI-6	BGI	-	-	-	-	120	HI	-
ERR525691	PRJEB6456	26308884	GUTfirMDGDFAAPEI-5	BGI	-	-	-	-	1	HI	-
ERR525693	PRJEB6456	26308884	INFdxqMANDFAAPEI-2	BGI	-	-	-	-	120	HI	-
ERR525694	PRJEB6456	26308884	GUTfirMDMDFAAPEI-11	BGI	-	-	-	-	360	HI	-
ERR525695	PRJEB6456	26308884	GUTfirMDLDFAAPEI-10	BGI	-	-	-	-	120	HI	-
ERR525696	PRJEB6456	26308884	GUTfirMDKDFAAPEI-9	BGI	-	-	-	-	1	HI	-
ERR525698	PRJEB6456	26308884	INFdxqMAMDFAAPEI-1	BGI	-	-	-	-	1	HI	-
ERR525700	PRJEB6456	26308884	GUTfirMACDFAAPEI-3	BGI	-	-	-	-	360	HI	-
ERR525701	PRJEB6456	26308884	GUTfirMASDFAAPEI-11	BGI	-	-	-	-	360	HI	-
ERR525702	PRJEB6456	26308884	GUTfirMARDFAAPEI-10	BGI	-	-	-	-	120	HI	-
ERR525703	PRJEB6456	26308884	GUTfirMDQDFAAPEI-3	BGI	-	-	-	-	360	HI	-
ERR525704	PRJEB6456	26308884	GUTfirMDPDFAAPEI-2	BGI	-	-	-	-	120	HI	-
ERR525705	PRJEB6456	26308884	GUTfirMDODFAAPEI-1	BGI	-	-	-	-	1	HI	-
ERR525707	PRJEB6456	26308884	GUTfirMAQDFAAPEI-9	BGI	-	-	-	-	1	HI	-
ERR525709	PRJEB6456	26308884	GUTfirMDUDFAAPEI-7	BGI	-	-	-	-	360	HI	-
ERR525710	PRJEB6456	26308884	GUTfirMDTDFAAPEI-6	BGI	-	-	-	-	120	HI	-
ERR525711	PRJEB6456	26308884	GUTfirMDSDFAAPEI-5	BGI	-	-	-	-	1	HI	-
ERR525713	PRJEB6456	26308884	GUTfirMECDFAAPEI-11	BGI	-	-	-	-	360	HI	-
ERR525714	PRJEB6456	26308884	GUTfirMEBDFAAPEI-10	BGI	-	-	-	-	120	HI	-
ERR525715	PRJEB6456	26308884	GUTfirMEADFAAPEI-9	BGI	-	-	-	-	1	HI	-
ERR525717	PRJEB6456	26308884	INFdxqMEKDFAAPEI-7	BGI	-	-	-	-	360	HI	-
ERR525718	PRJEB6456	26308884	INFdxqMEJDFAAPEI-6	BGI	-	-	-	-	120	HI	-
ERR525719	PRJEB6456	26308884	INFdxqMEIDFAAPEI-5	BGI	-	-	-	-	1	HI	-
ERR525721	PRJEB6456	26308884	GUTfirMABDFAAPEI-2	BGI	-	-	-	-	120	HI	-
ERR525722	PRJEB6456	26308884	GUTfirMEODFAAPEI-3	BGI	-	-	-	-	360	HI	-
ERR525723	PRJEB6456	26308884	GUTfirMENDFAAPEI-2	BGI	-	-	-	-	120	HI	-
ERR525724	PRJEB6456	26308884	GUTfirMEMDFAAPEI-1	BGI	-	-	-	-	1	HI	-
ERR525726	PRJEB6456	26308884	GUTfirMESDFAAPEI-7	BGI	-	-	-	-	360	HI	-
ERR525727	PRJEB6456	26308884	GUTfirMERDFAAPEI-6	BGI	-	-	-	-	120	HI	-
ERR525728	PRJEB6456	26308884	GUTfirMEQDFAAPEI-5	BGI	-	-	-	-	1	HI	-
ERR525730	PRJEB6456	26308884	GUTfirMFADFAAPEI-11	BGI	-	-	-	-	360	HI	-
ERR525731	PRJEB6456	26308884	GUTfirMEZDFAAPEI-10	BGI	-	-	-	-	120	HI	-
ERR525732	PRJEB6456	26308884	GUTfirMEYDFAAPEI-9	BGI	-	-	-	-	1	HI	-
ERR525734	PRJEB6456	26308884	GUTfirMFEDFAAPEI-3	BGI	-	-	-	-	360	HI	-
ERR525735	PRJEB6456	26308884	GUTfirMFDDFAAPEI-2	BGI	-	-	-	-	120	HI	-
ERR525736	PRJEB6456	26308884	GUTfirMFCDFAAPEI-1	BGI	-	-	-	-	1	HI	-
ERR525738	PRJEB6456	26308884	INFgtjMFIDFAAPEI-3	BGI	-	-	-	-	360	HI	-
ERR525739	PRJEB6456	26308884	INFgtjMFHDFAAPEI-2	BGI	-	-	-	-	120	HI	-
ERR525740	PRJEB6456	26308884	INFgtjMFGDFAAPEI-1	BGI	-	-	-	-	1	HI	-
ERR525742	PRJEB6456	26308884	GUTfirMFMDFAAPEI-7	BGI	-	-	-	-	360	HI	-
ERR525743	PRJEB6456	26308884	GUTfirMAWDFAAPEI-3	BGI	-	-	-	-	360	HI	-
ERR525744	PRJEB6456	26308884	GUTfirMFLDFAAPEI-6	BGI	-	-	-	-	120	HI	-
ERR525745	PRJEB6456	26308884	GUTfirMFKDFAAPEI-5	BGI	-	-	-	-	1	HI	-
ERR525747	PRJEB6456	26308884	GUTfirMFQDFAAPEI-11	BGI	-	-	-	-	360	HI	-
ERR525748	PRJEB6456	26308884	GUTfirMFPDFAAPEI-10	BGI	-	-	-	-	120	HI	-
ERR525749	PRJEB6456	26308884	GUTfirMFODFAAPEI-9	BGI	-	-	-	-	1	HI	-
ERR525750	PRJEB6456	26308884	GUTfirMAVDFAAPEI-2	BGI	-	-	-	-	120	HI	-
ERR525752	PRJEB6456	26308884	GUTfirMAUDFAAPEI-1	BGI	-	-	-	-	1	HI	-
ERR525754	PRJEB6456	26308884	GUTfirMFUDFAAPEI-3	BGI	-	-	-	-	360	HI	-
ERR525755	PRJEB6456	26308884	GUTfirMFTDFAAPEI-2	BGI	-	-	-	-	120	HI	-
ERR525756	PRJEB6456	26308884	GUTfirMFSDFAAPEI-1	BGI	-	-	-	-	1	HI	-
ERR525758	PRJEB6456	26308884	GUTfirMAADFAAPEI-1	BGI	-	-	-	-	1	HI	-
ERR525760	PRJEB6456	26308884	GUTfirMFYDFAAPEI-7	BGI	-	-	-	-	360	HI	-
ERR525761	PRJEB6456	26308884	GUTfirMFXDFAAPEI-6	BGI	-	-	-	-	120	HI	-
ERR525762	PRJEB6456	26308884	GUTfirMFWDFAAPEI-5	BGI	-	-	-	-	1	HI	-
ERR525764	PRJEB6456	26308884	GUTfirMGCDFAAPEI-11	BGI	-	-	-	-	360	HI	-
ERR525765	PRJEB6456	26308884	GUTfirMGBDFAAPEI-10	BGI	-	-	-	-	120	HI	-
ERR525766	PRJEB6456	26308884	GUTfirMGADFAAPEI-9	BGI	-	-	-	-	1	HI	-
ERR525768	PRJEB6456	26308884	GUTfirMGGDFAAPEI-3	BGI	-	-	-	-	360	HI	-
ERR525769	PRJEB6456	26308884	GUTfirMGFDFAAPEI-2	BGI	-	-	-	-	120	HI	-
ERR525770	PRJEB6456	26308884	GUTfirMGEDFAAPEI-1	BGI	-	-	-	-	1	HI	-
ERR525772	PRJEB6456	26308884	GUTfirMGKDFAAPEI-7	BGI	-	-	-	-	360	HI	-
ERR525773	PRJEB6456	26308884	GUTfirMGJDFAAPEI-6	BGI	-	-	-	-	120	HI	-
ERR525774	PRJEB6456	26308884	GUTfirMGIDFAAPEI-5	BGI	-	-	-	-	1	HI	-
ERR525776	PRJEB6456	26308884	GUTfirMGSDFAAPEI-11	BGI	-	-	-	-	360	HI	-
ERR525777	PRJEB6456	26308884	GUTfirMGRDFAAPEI-10	BGI	-	-	-	-	120	HI	-
ERR525778	PRJEB6456	26308884	GUTfirMGQDFAAPEI-9	BGI	-	-	-	-	1	HI	-
ERR525780	PRJEB6456	26308884	GUTfirMHADFAAPEI-3	BGI	-	-	-	-	360	HI	-
ERR525781	PRJEB6456	26308884	GUTfirMGZDFAAPEI-2	BGI	-	-	-	-	120	HI	-
ERR525782	PRJEB6456	26308884	GUTfirMGYDFAAPEI-1	BGI	-	-	-	-	1	HI	-
ERR525784	PRJEB6456	26308884	GUTfirMHEDFAAPEI-7	BGI	-	-	-	-	360	HI	-
ERR525785	PRJEB6456	26308884	GUTfirMHDDFAAPEI-6	BGI	-	-	-	-	120	HI	-
ERR525786	PRJEB6456	26308884	GUTfirMHCDFAAPEI-5	BGI	-	-	-	-	1	HI	-
ERR525788	PRJEB6456	26308884	GUTfirMHIDFAAPEI-11	BGI	-	-	-	-	360	HI	-
ERR525789	PRJEB6456	26308884	GUTfirMHHDFAAPEI-10	BGI	-	-	-	-	120	HI	-
ERR525790	PRJEB6456	26308884	GUTfirMHGDFAAPEI-9	BGI	-	-	-	-	1	HI	-
ERR525792	PRJEB6456	26308884	GUTfirMHQDFAAPEI-3	BGI	-	-	-	-	360	HI	-
ERR525793	PRJEB6456	26308884	GUTfirMHPDFAAPEI-2	BGI	-	-	-	-	120	HI	-
ERR525794	PRJEB6456	26308884	GUTfirMHODFAAPEI-1	BGI	-	-	-	-	1	HI	-
ERR525796	PRJEB6456	26308884	GUTfirMHUDFAAPEI-7	BGI	-	-	-	-	360	HI	-
ERR525797	PRJEB6456	26308884	GUTfirMHTDFAAPEI-6	BGI	-	-	-	-	120	HI	-
ERR525798	PRJEB6456	26308884	GUTfirMHSDFAAPEI-5	BGI	-	-	-	-	1	HI	-
ERR525800	PRJEB6456	26308884	INFgtjMBADFAAPEI-7	BGI	-	-	-	-	360	HI	-
ERR525801	PRJEB6456	26308884	GUTfirMHYDFAAPEI-11	BGI	-	-	-	-	360	HI	-
ERR525802	PRJEB6456	26308884	GUTfirMHXDFAAPEI-10	BGI	-	-	-	-	120	HI	-
ERR525803	PRJEB6456	26308884	GUTfirMHWDFAAPEI-9	BGI	-	-	-	-	1	HI	-
ERR525805	PRJEB6456	26308884	INFgtjMAZDFAAPEI-6	BGI	-	-	-	-	120	HI	-
ERR525806	PRJEB6456	26308884	GUTfirMICDFAAPEI-3	BGI	-	-	-	-	360	HI	-
ERR525807	PRJEB6456	26308884	GUTfirMIBDFAAPEI-2	BGI	-	-	-	-	120	HI	-
ERR525808	PRJEB6456	26308884	GUTfirMIADFAAPEI-1	BGI	-	-	-	-	1	HI	-
ERR525810	PRJEB6456	26308884	GUTfirMIGDFAAPEI-7	BGI	-	-	-	-	360	HI	-
ERR525811	PRJEB6456	26308884	GUTfirMIFDFAAPEI-6	BGI	-	-	-	-	120	HI	-
ERR525812	PRJEB6456	26308884	GUTfirMIEDFAAPEI-5	BGI	-	-	-	-	1	HI	-
ERR525814	PRJEB6456	26308884	INFgtjMAYDFAAPEI-5	BGI	-	-	-	-	1	HI	-
ERR525816	PRJEB6456	26308884	GUTfirMIKDFAAPEI-11	BGI	-	-	-	-	360	HI	-
ERR525817	PRJEB6456	26308884	GUTfirMIJDFAAPEI-10	BGI	-	-	-	-	120	HI	-
ERR525818	PRJEB6456	26308884	GUTfirMIIDFAAPEI-9	BGI	-	-	-	-	1	HI	-
ERR525820	PRJEB6456	26308884	GUTfirMIODFAAPEI-3	BGI	-	-	-	-	360	HI	-
ERR525821	PRJEB6456	26308884	GUTfirMINDFABPEI-2	BGI	-	-	-	-	120	HI	-
ERR525822	PRJEB6456	26308884	GUTfirMIMDFAAPEI-1	BGI	-	-	-	-	1	HI	-
ERR525824	PRJEB6456	26308884	INFgtjMISDFAAPEI-7	BGI	-	-	-	-	360	HI	-
ERR525825	PRJEB6456	26308884	INFgtjMIRDFAAPEI-6	BGI	-	-	-	-	120	HI	-
ERR525826	PRJEB6456	26308884	INFgtjMIQDFAAPEI-5	BGI	-	-	-	-	1	HI	-
ERR525828	PRJEB6456	26308884	GUTfirMIWDFAAPEI-7	BGI	-	-	-	-	360	HI	-
ERR525829	PRJEB6456	26308884	GUTfirMIVDFAAPEI-6	BGI	-	-	-	-	120	HI	-
ERR525830	PRJEB6456	26308884	GUTfirMIUDFAAPEI-5	BGI	-	-	-	-	1	HI	-
ERR525832	PRJEB6456	26308884	GUTfirMJADFAAPEI-11	BGI	-	-	-	-	360	HI	-
ERR525833	PRJEB6456	26308884	GUTfirMIZDFAAPEI-10	BGI	-	-	-	-	120	HI	-
ERR525834	PRJEB6456	26308884	GUTfirMIYDFAAPEI-9	BGI	-	-	-	-	1	HI	-
ERR525836	PRJEB6456	26308884	GUTfirMJEDFAAPEI-3	BGI	-	-	-	-	360	HI	-
ERR525837	PRJEB6456	26308884	GUTfirMJDDFAAPEI-2	BGI	-	-	-	-	120	HI	-
ERR525838	PRJEB6456	26308884	GUTfirMJCDFAAPEI-1	BGI	-	-	-	-	1	HI	-
ERR525840	PRJEB6456	26308884	GUTfirMJUDFAAPEI-7	BGI	-	-	-	-	360	HI	-
ERR525841	PRJEB6456	26308884	GUTfirMJTDFAAPEI-6	BGI	-	-	-	-	120	HI	-
ERR525842	PRJEB6456	26308884	GUTfirMJSDFAAPEI-5	BGI	-	-	-	-	1	HI	-
ERR525844	PRJEB6456	26308884	INFdxqMJYDFAAPEI-11	BGI	-	-	-	-	360	HI	-
ERR525845	PRJEB6456	26308884	INFdxqMJXDFAAPEI-10	BGI	-	-	-	-	120	HI	-
ERR525846	PRJEB6456	26308884	INFdxqMJWDFAAPEI-9	BGI	-	-	-	-	1	HI	-
ERR525848	PRJEB6456	26308884	GUTfirMKCDFAAPEI-11	BGI	-	-	-	-	360	HI	-
ERR525849	PRJEB6456	26308884	GUTfirMKBDFAAPEI-10	BGI	-	-	-	-	120	HI	-
ERR525850	PRJEB6456	26308884	GUTfirMKADFAAPEI-9	BGI	-	-	-	-	1	HI	-
ERR525852	PRJEB6456	26308884	GUTfirMKGDFAAPEI-3	BGI	-	-	-	-	360	HI	-
ERR525853	PRJEB6456	26308884	GUTfirMKFDFAAPEI-2	BGI	-	-	-	-	120	HI	-
ERR525854	PRJEB6456	26308884	GUTfirMKEDFAAPEI-1	BGI	-	-	-	-	1	HI	-
ERR525856	PRJEB6456	26308884	GUTfirMKKDFAAPEI-7	BGI	-	-	-	-	360	HI	-
ERR525857	PRJEB6456	26308884	GUTfirMKJDFAAPEI-6	BGI	-	-	-	-	120	HI	-
ERR525858	PRJEB6456	26308884	GUTfirMKIDFAAPEI-5	BGI	-	-	-	-	1	HI	-
ERR525860	PRJEB6456	26308884	GUTfirMKODFAAPEI-11	BGI	-	-	-	-	360	HI	-
ERR525861	PRJEB6456	26308884	GUTfirMKNDFAAPEI-10	BGI	-	-	-	-	120	HI	-
ERR525862	PRJEB6456	26308884	GUTfirMKMDFAAPEI-9	BGI	-	-	-	-	1	HI	-
ERR525864	PRJEB6456	26308884	GUTfirMKWDFAAPEI-3	BGI	-	-	-	-	360	HI	-
ERR525865	PRJEB6456	26308884	GUTfirMKVDFAAPEI-2	BGI	-	-	-	-	120	HI	-
ERR525866	PRJEB6456	26308884	GUTfirMKUDFAAPEI-1	BGI	-	-	-	-	1	HI	-
ERR525868	PRJEB6456	26308884	GUTfirMLADFAAPEI-7	BGI	-	-	-	-	360	HI	-
ERR525869	PRJEB6456	26308884	GUTfirMKZDFAAPEI-6	BGI	-	-	-	-	120	HI	-
ERR525870	PRJEB6456	26308884	GUTfirMKYDFAAPEI-5	BGI	-	-	-	-	1	HI	-
ERR525872	PRJEB6456	26308884	GUTfirMLEDFAAPEI-11	BGI	-	-	-	-	360	HI	-
ERR525873	PRJEB6456	26308884	GUTfirMLDDFAAPEI-10	BGI	-	-	-	-	120	HI	-
ERR525874	PRJEB6456	26308884	GUTfirMLCDFAAPEI-9	BGI	-	-	-	-	1	HI	-
ERR525876	PRJEB6456	26308884	GUTfirMLIDFAAPEI-3	BGI	-	-	-	-	360	HI	-
ERR525877	PRJEB6456	26308884	GUTfirMLHDFABPEI-2	BGI	-	-	-	-	120	HI	-
ERR525878	PRJEB6456	26308884	GUTfirMLGDFAAPEI-1	BGI	-	-	-	-	1	HI	-
ERR525880	PRJEB6456	26308884	GUTfirMBEDFAAPEI-7	BGI	-	-	-	-	360	HI	-
ERR525881	PRJEB6456	26308884	INFgtjMLMDFAAPEI-11	BGI	-	-	-	-	360	HI	-
ERR525882	PRJEB6456	26308884	INFgtjMLLDFAAPEI-10	BGI	-	-	-	-	120	HI	-
ERR525883	PRJEB6456	26308884	INFgtjMLKDFAAPEI-9	BGI	-	-	-	-	1	HI	-
ERR525885	PRJEB6456	26308884	GUTfirMBDDFAAPEI-6	BGI	-	-	-	-	120	HI	-
ERR525886	PRJEB6456	26308884	INFgtjMLQDFAAPEI-3	BGI	-	-	-	-	360	HI	-
ERR525887	PRJEB6456	26308884	INFgtjMLPDFAAPEI-2	BGI	-	-	-	-	120	HI	-
ERR525888	PRJEB6456	26308884	INFgtjMLODFAAPEI-1	BGI	-	-	-	-	1	HI	-
ERR525890	PRJEB6456	26308884	INFgtjMLUDFAAPEI-7	BGI	-	-	-	-	360	HI	-
ERR525891	PRJEB6456	26308884	INFgtjMLTDFAAPEI-6	BGI	-	-	-	-	120	HI	-
ERR525892	PRJEB6456	26308884	INFgtjMLSDFAAPEI-5	BGI	-	-	-	-	1	HI	-
ERR525894	PRJEB6456	26308884	GUTfirMBCDFAAPEI-5	BGI	-	-	-	-	1	HI	-
ERR525896	PRJEB6456	26308884	GUTfirMBIDFAAPEI-11	BGI	-	-	-	-	360	HI	-
ERR525897	PRJEB6456	26308884	GUTfirMBHDFAAPEI-10	BGI	-	-	-	-	120	HI	-
ERR525898	PRJEB6456	26308884	GUTfirMLYDFAAPEI-7	BGI	-	-	-	-	360	HI	-
ERR525899	PRJEB6456	26308884	GUTfirMLXDFAAPEI-6	BGI	-	-	-	-	120	HI	-
ERR525900	PRJEB6456	26308884	GUTfirMLWDFAAPEI-5	BGI	-	-	-	-	1	HI	-
ERR525902	PRJEB6456	26308884	GUTfirMBGDFAAPEI-9	BGI	-	-	-	-	1	HI	-
ERR525904	PRJEB6456	26308884	GUTfirMBMDFAAPEI-3	BGI	-	-	-	-	360	HI	-
ERR525905	PRJEB6456	26308884	GUTfirMBLDFAAPEI-2	BGI	-	-	-	-	120	HI	-
ERR525906	PRJEB6456	26308884	GUTfirMBKDFAAPEI-1	BGI	-	-	-	-	1	HI	-
ERR525908	PRJEB6456	26308884	INFdxqMBQDFAAPEI-7	BGI	-	-	-	-	360	HI	-
ERR525909	PRJEB6456	26308884	INFdxqMBPDFAAPEI-6	BGI	-	-	-	-	120	HI	-
ERR525910	PRJEB6456	26308884	INFdxqMBODFAAPEI-5	BGI	-	-	-	-	1	HI	-
ERR525912	PRJEB6456	26308884	GUTfirMMCDFAAPEI-11	BGI	-	-	-	-	360	HI	-
ERR525913	PRJEB6456	26308884	GUTfirMMBDFAAPEI-10	BGI	-	-	-	-	120	HI	-
ERR525914	PRJEB6456	26308884	GUTfirMMADFAAPEI-9	BGI	-	-	-	-	1	HI	-
ERR525916	PRJEB6456	26308884	INFgtjMMGDFAAPEI-11	BGI	-	-	-	-	360	HI	-
ERR525917	PRJEB6456	26308884	INFgtjMMFDFAAPEI-10	BGI	-	-	-	-	120	HI	-
ERR525918	PRJEB6456	26308884	INFgtjMMEDFAAPEI-9	BGI	-	-	-	-	1	HI	-
ERR525920	PRJEB6456	26308884	GUTfirMMKDFAAPEI-3	BGI	-	-	-	-	360	HI	-
ERR525921	PRJEB6456	26308884	GUTfirMMJDFAAPEI-2	BGI	-	-	-	-	120	HI	-
ERR525922	PRJEB6456	26308884	GUTfirMMIDFAAPEI-1	BGI	-	-	-	-	1	HI	-
ERR525924	PRJEB6456	26308884	GUTfirMMODFAAPEI-7	BGI	-	-	-	-	360	HI	-
ERR525925	PRJEB6456	26308884	INFgtjMBUDFAAPEI-11	BGI	-	-	-	-	360	HI	-
ERR525926	PRJEB6456	26308884	GUTfirMMNDFAAPEI-6	BGI	-	-	-	-	120	HI	-
ERR525927	PRJEB6456	26308884	GUTfirMMMDFAAPEI-5	BGI	-	-	-	-	1	HI	-
ERR525929	PRJEB6456	26308884	INFgtjMBTDFAAPEI-10	BGI	-	-	-	-	120	HI	-
ERR525930	PRJEB6456	26308884	INFgtjMBSDFAAPEI-9	BGI	-	-	-	-	1	HI	-
ERR525932	PRJEB6456	26308884	GUTfirMMWDFAAPEI-11	BGI	-	-	-	-	360	HI	-
ERR525933	PRJEB6456	26308884	GUTfirMMVDFAAPEI-10	BGI	-	-	-	-	120	HI	-
ERR525934	PRJEB6456	26308884	GUTfirMMUDFAAPEI-9	BGI	-	-	-	-	1	HI	-
ERR525936	PRJEB6456	26308884	GUTfirMNADFAAPEI-3	BGI	-	-	-	-	360	HI	-
ERR525937	PRJEB6456	26308884	GUTfirMMZDFAAPEI-2	BGI	-	-	-	-	120	HI	-
ERR525938	PRJEB6456	26308884	GUTfirMMYDFAAPEI-1	BGI	-	-	-	-	1	HI	-
ERR525940	PRJEB6456	26308884	INFgtjMNEDFAAPEI-3	BGI	-	-	-	-	360	HI	-
ERR525941	PRJEB6456	26308884	INFgtjMNDDFAAPEI-2	BGI	-	-	-	-	120	HI	-
ERR525942	PRJEB6456	26308884	INFgtjMNCDFAAPEI-1	BGI	-	-	-	-	1	HI	-
ERR525944	PRJEB6456	26308884	INFdxqMBYDFAAPEI-11	BGI	-	-	-	-	360	HI	-
ERR525945	PRJEB6456	26308884	GUTfirMNIDFAAPEI-7	BGI	-	-	-	-	360	HI	-
ERR525946	PRJEB6456	26308884	GUTfirMNHDFAAPEI-6	BGI	-	-	-	-	120	HI	-
ERR525947	PRJEB6456	26308884	GUTfirMNGDFAAPEI-5	BGI	-	-	-	-	1	HI	-
ERR525949	PRJEB6456	26308884	INFdxqMBXDFAAPEI-10	BGI	-	-	-	-	120	HI	-
ERR525950	PRJEB6456	26308884	INFgtjMNMDFAAPEI-7	BGI	-	-	-	-	360	HI	-
ERR525951	PRJEB6456	26308884	INFgtjMNLDFAAPEI-6	BGI	-	-	-	-	120	HI	-
ERR525952	PRJEB6456	26308884	INFgtjMNKDFAAPEI-5	BGI	-	-	-	-	1	HI	-
ERR525954	PRJEB6456	26308884	INFdxqMBWDFAAPEI-9	BGI	-	-	-	-	1	HI	-
ERR525956	PRJEB6456	26308884	GUTfirMNQDFAAPEI-11	BGI	-	-	-	-	360	HI	-
ERR525957	PRJEB6456	26308884	GUTfirMNPDFAAPEI-10	BGI	-	-	-	-	120	HI	-
ERR525958	PRJEB6456	26308884	GUTfirMNODFAAPEI-9	BGI	-	-	-	-	1	HI	-
ERR525960	PRJEB6456	26308884	GUTfirMNYDFAAPEI-3	BGI	-	-	-	-	360	HI	-
ERR525961	PRJEB6456	26308884	GUTfirMNXDFAAPEI-2	BGI	-	-	-	-	120	HI	-
ERR525962	PRJEB6456	26308884	GUTfirMNWDFAAPEI-1	BGI	-	-	-	-	1	HI	-
ERR525964	PRJEB6456	26308884	INFdxqMOCDFAAPEI-3	BGI	-	-	-	-	360	HI	-
ERR525965	PRJEB6456	26308884	INFdxqMOBDFAAPEI-2	BGI	-	-	-	-	120	HI	-
ERR525966	PRJEB6456	26308884	INFdxqMOADFAAPEI-1	BGI	-	-	-	-	1	HI	-
ERR525968	PRJEB6456	26308884	GUTfirMOODFAAPEI-7	BGI	-	-	-	-	360	HI	-
ERR525969	PRJEB6456	26308884	GUTfirMONDFAAPEI-6	BGI	-	-	-	-	120	HI	-
ERR525970	PRJEB6456	26308884	GUTfirMOMDFAAPEI-5	BGI	-	-	-	-	1	HI	-
ERR525972	PRJEB6456	26308884	GUTfirMOSDFAAPEI-11	BGI	-	-	-	-	360	HI	-
ERR525973	PRJEB6456	26308884	GUTfirMORDFAAPEI-10	BGI	-	-	-	-	120	HI	-
ERR525974	PRJEB6456	26308884	GUTfirMOQDFAAPEI-9	BGI	-	-	-	-	1	HI	-
ERR525976	PRJEB6456	26308884	INFgtjMOWDFAAPEI-11	BGI	-	-	-	-	360	HI	-
ERR525977	PRJEB6456	26308884	INFgtjMOVDFAAPEI-10	BGI	-	-	-	-	120	HI	-
ERR525978	PRJEB6456	26308884	INFgtjMOUDFAAPEI-9	BGI	-	-	-	-	1	HI	-
ERR525980	PRJEB6456	26308884	GUTfirMPADFAAPEI-3	BGI	-	-	-	-	360	HI	-
ERR525981	PRJEB6456	26308884	GUTfirMOZDFAAPEI-2	BGI	-	-	-	-	120	HI	-
ERR525982	PRJEB6456	26308884	GUTfirMOYDFAAPEI-1	BGI	-	-	-	-	1	HI	-
ERR525984	PRJEB6456	26308884	GUTfirMPEDFAAPEI-7	BGI	-	-	-	-	360	HI	-
ERR525985	PRJEB6456	26308884	GUTfirMPDDFAAPEI-6	BGI	-	-	-	-	120	HI	-
ERR525986	PRJEB6456	26308884	GUTfirMPCDFAAPEI-5	BGI	-	-	-	-	1	HI	-
ERR525988	PRJEB6456	26308884	GUTfirMPIDFAAPEI-11	BGI	-	-	-	-	360	HI	-
ERR525989	PRJEB6456	26308884	GUTfirMPHDFAAPEI-10	BGI	-	-	-	-	120	HI	-
ERR525990	PRJEB6456	26308884	GUTfirMPGDFAAPEI-9	BGI	-	-	-	-	1	HI	-
ERR525992	PRJEB6456	26308884	GUTfirMPMDFAAPEI-3	BGI	-	-	-	-	360	HI	-
ERR525993	PRJEB6456	26308884	GUTfirMPLDFAAPEI-2	BGI	-	-	-	-	120	HI	-
ERR525994	PRJEB6456	26308884	GUTfirMPKDFAAPEI-1	BGI	-	-	-	-	1	HI	-
ERR525996	PRJEB6456	26308884	INFdxqMPQDFAAPEI-7	BGI	-	-	-	-	360	HI	-
ERR525997	PRJEB6456	26308884	INFdxqMPPDFAAPEI-6	BGI	-	-	-	-	120	HI	-
ERR525998	PRJEB6456	26308884	INFdxqMPODFAAPEI-5	BGI	-	-	-	-	1	HI	-
ERR526000	PRJEB6456	26308884	INFgtjMPUDFAAPEI-3	BGI	-	-	-	-	360	HI	-
ERR526001	PRJEB6456	26308884	INFgtjMPTDFAAPEI-2	BGI	-	-	-	-	120	HI	-
ERR526002	PRJEB6456	26308884	INFgtjMPSDFAAPEI-1	BGI	-	-	-	-	1	HI	-
ERR526004	PRJEB6456	26308884	GUTfirMPYDFAAPEI-7	BGI	-	-	-	-	360	HI	-
ERR526005	PRJEB6456	26308884	GUTfirMPXDFAAPEI-6	BGI	-	-	-	-	120	HI	-
ERR526006	PRJEB6456	26308884	GUTfirMPWDFAAPEI-5	BGI	-	-	-	-	1	HI	-
ERR526008	PRJEB6456	26308884	GUTfirMQCDFAAPEI-11	BGI	-	-	-	-	360	HI	-
ERR526009	PRJEB6456	26308884	GUTfirMQBDFAAPEI-10	BGI	-	-	-	-	120	HI	-
ERR526010	PRJEB6456	26308884	GUTfirMQADFAAPEI-9	BGI	-	-	-	-	1	HI	-
ERR526012	PRJEB6456	26308884	GUTfirMQGDFAAPEI-3	BGI	-	-	-	-	360	HI	-
ERR526013	PRJEB6456	26308884	GUTfirMQFDFAAPEI-2	BGI	-	-	-	-	120	HI	-
ERR526014	PRJEB6456	26308884	GUTfirMQEDFAAPEI-1	BGI	-	-	-	-	1	HI	-
ERR526016	PRJEB6456	26308884	GUTfirMQKDFAAPEI-7	BGI	-	-	-	-	360	HI	-
ERR526017	PRJEB6456	26308884	GUTfirMQJDFAAPEI-6	BGI	-	-	-	-	120	HI	-
ERR526018	PRJEB6456	26308884	GUTfirMQIDFAAPEI-5	BGI	-	-	-	-	1	HI	-
ERR526020	PRJEB6456	26308884	GUTfirMQODFAAPEI-11	BGI	-	-	-	-	360	HI	-
ERR526021	PRJEB6456	26308884	GUTfirMQNDFAAPEI-10	BGI	-	-	-	-	120	HI	-
ERR526022	PRJEB6456	26308884	GUTfirMQMDFAAPEI-9	BGI	-	-	-	-	1	HI	-
ERR526024	PRJEB6456	26308884	GUTfirMQSDFAAPEI-3	BGI	-	-	-	-	360	HI	-
ERR526025	PRJEB6456	26308884	GUTfirMQRDFAAPEI-2	BGI	-	-	-	-	120	HI	-
ERR526026	PRJEB6456	26308884	GUTfirMQQDFAAPEI-1	BGI	-	-	-	-	1	HI	-
ERR526028	PRJEB6456	26308884	GUTfirMQWDFAAPEI-7	BGI	-	-	-	-	360	HI	-
ERR526029	PRJEB6456	26308884	GUTfirMQVDFAAPEI-6	BGI	-	-	-	-	120	HI	-
ERR526030	PRJEB6456	26308884	GUTfirMQUDFAAPEI-5	BGI	-	-	-	-	1	HI	-
ERR526032	PRJEB6456	26308884	GUTfirMRADFAAPEI-11	BGI	-	-	-	-	360	HI	-
ERR526033	PRJEB6456	26308884	GUTfirMQZDFAAPEI-10	BGI	-	-	-	-	120	HI	-
ERR526034	PRJEB6456	26308884	GUTfirMQYDFAAPEI-9	BGI	-	-	-	-	1	HI	-
ERR526036	PRJEB6456	26308884	GUTfirMREDFAAPEI-3	BGI	-	-	-	-	360	HI	-
ERR526037	PRJEB6456	26308884	GUTfirMRDDFAAPEI-2	BGI	-	-	-	-	120	HI	-
ERR526038	PRJEB6456	26308884	GUTfirMRCDFAAPEI-1	BGI	-	-	-	-	1	HI	-
ERR526040	PRJEB6456	26308884	GUTfirMRIDFAAPEI-7	BGI	-	-	-	-	360	HI	-
ERR526041	PRJEB6456	26308884	GUTfirMRHDFAAPEI-6	BGI	-	-	-	-	120	HI	-
ERR526042	PRJEB6456	26308884	GUTfirMRGDFAAPEI-5	BGI	-	-	-	-	1	HI	-
ERR526044	PRJEB6456	26308884	GUTfirMRMDFAAPEI-11	BGI	-	-	-	-	360	HI	-
ERR526045	PRJEB6456	26308884	GUTfirMRLDFAAPEI-10	BGI	-	-	-	-	120	HI	-
ERR526046	PRJEB6456	26308884	GUTfirMRKDFAAPEI-9	BGI	-	-	-	-	1	HI	-
ERR526048	PRJEB6456	26308884	INFgtjMRQDFAAPEI-7	BGI	-	-	-	-	360	HI	-
ERR526049	PRJEB6456	26308884	INFgtjMRPDFAAPEI-6	BGI	-	-	-	-	120	HI	-
ERR526050	PRJEB6456	26308884	INFgtjMRODFAAPEI-5	BGI	-	-	-	-	1	HI	-
ERR526052	PRJEB6456	26308884	GUTfirMRUDFAAPEI-3	BGI	-	-	-	-	360	HI	-
ERR526053	PRJEB6456	26308884	GUTfirMRTDFAAPEI-2	BGI	-	-	-	-	120	HI	-
ERR526054	PRJEB6456	26308884	GUTfirMRSDFAAPEI-1	BGI	-	-	-	-	1	HI	-
ERR526056	PRJEB6456	26308884	GUTfirMRYDFAAPEI-7	BGI	-	-	-	-	360	HI	-
ERR526057	PRJEB6456	26308884	GUTfirMRXDFAAPEI-6	BGI	-	-	-	-	120	HI	-
ERR526058	PRJEB6456	26308884	GUTfirMRWDFAAPEI-5	BGI	-	-	-	-	1	HI	-
ERR526060	PRJEB6456	26308884	INFgtjMSCDFAAPEI-11	BGI	-	-	-	-	360	HI	-
ERR526061	PRJEB6456	26308884	INFgtjMSBDFAAPEI-10	BGI	-	-	-	-	120	HI	-
ERR526062	PRJEB6456	26308884	INFgtjMSADFAAPEI-9	BGI	-	-	-	-	1	HI	-
ERR526064	PRJEB6456	26308884	GUTfirMCGDFAAPEI-7	BGI	-	-	-	-	360	HI	-
ERR526065	PRJEB6456	26308884	GUTfirMCFDFAAPEI-6	BGI	-	-	-	-	120	HI	-
ERR526066	PRJEB6456	26308884	GUTfirMCEDFAAPEI-5	BGI	-	-	-	-	1	HI	-
ERR526068	PRJEB6456	26308884	INFgtjMAGDFAAPEI-3	BGI	-	-	-	-	360	HI	-
ERR526069	PRJEB6456	26308884	INFgtjMAFDFAAPEI-2	BGI	-	-	-	-	120	HI	-
ERR526070	PRJEB6456	26308884	GUTfirMCKDFAAPEI-11	BGI	-	-	-	-	360	HI	-
ERR526071	PRJEB6456	26308884	GUTfirMCJDFAAPEI-10	BGI	-	-	-	-	120	HI	-
ERR526072	PRJEB6456	26308884	GUTfirMCIDFAAPEI-9	BGI	-	-	-	-	1	HI	-
ERR526074	PRJEB6456	26308884	INFgtjMAEDFAAPEI-1	BGI	-	-	-	-	1	HI	-
ERR526076	PRJEB6456	26308884	INFdxqMCODFAAPEI-3	BGI	-	-	-	-	360	HI	-
ERR526077	PRJEB6456	26308884	INFdxqMCNDFAAPEI-2	BGI	-	-	-	-	120	HI	-
ERR526078	PRJEB6456	26308884	INFdxqMCMDFAAPEI-1	BGI	-	-	-	-	1	HI	-
ERR526080	PRJEB6456	26308884	GUTfirMCSDFAAPEI-3	BGI	-	-	-	-	360	HI	-
ERR526081	PRJEB6456	26308884	GUTfirMCRDFAAPEI-2	BGI	-	-	-	-	120	HI	-
ERR526082	PRJEB6456	26308884	GUTfirMCQDFAAPEI-1	BGI	-	-	-	-	1	HI	-
ERR526084	PRJEB6456	26308884	GUTfirMAKDFAAPEI-7	BGI	-	-	-	-	360	HI	-
ERR526085	PRJEB6456	26308884	GUTfirMAJDFAAPEI-6	BGI	-	-	-	-	120	HI	-
ERR526086	PRJEB6456	26308884	GUTfirMAIDFAAPEI-5	BGI	-	-	-	-	1	HI	-
ERR579886	PRJEB6972	25491920	unspecified	CHINA	-	-	-	-	-	HI	vaccine
ERR579887	PRJEB6972	25491920	unspecified	CHINA	-	-	-	-	-	HI	vaccine
ERR579888	PRJEB6972	25491920	unspecified	CHINA	-	-	-	-	-	HI	vaccine
ERR579889	PRJEB6972	25491920	unspecified	CHINA	-	-	-	-	-	HI	vaccine
ERR579890	PRJEB6972	25491920	unspecified	CHINA	-	-	-	-	-	HI	vaccine
ERR579891	PRJEB6972	25491920	unspecified	CHINA	-	-	-	-	-	HI	vaccine
ERR579892	PRJEB6972	25491920	unspecified	CHINA	-	-	-	-	-	HI	vaccine
ERR579893	PRJEB6972	25491920	unspecified	CHINA	-	-	-	-	-	HI	vaccine
ERR579894	PRJEB6972	25491920	unspecified	CHINA	-	-	-	-	-	HI	vaccine
ERR579895	PRJEB6972	25491920	unspecified	CHINA	-	-	-	-	-	HI	vaccine
ERR579896	PRJEB6972	25491920	unspecified	CHINA	-	-	-	-	-	HI	vaccine
ERR579897	PRJEB6972	25491920	unspecified	CHINA	-	-	-	-	-	HI	vaccine
ERR579898	PRJEB6972	25491920	unspecified	CHINA	-	-	-	-	-	HI	vaccine
ERR579899	PRJEB6972	25491920	unspecified	CHINA	-	-	-	-	-	HI	vaccine
ERR579900	PRJEB6972	25491920	unspecified	CHINA	-	-	-	-	-	HI	vaccine
SRR1777715	PRJNA272371	20376357	-	Malay	male	-	-	-	30	PI	eczema
SRR1779472	PRJNA272371	20376357	-	Malay	male	-	-	-	30	PI	eczema
SRR1783777	PRJNA272371	20376357	-	Indian	male	-	-	-	30	PI	eczema
SRR1785909	PRJNA272371	20376357	-	Indian	male	-	-	-	30	PI	eczema
SRR1789035	PRJNA272371	20376357	-	Malay	female	-	-	-	30	PI	eczema
SRR1791585	PRJNA272371	20376357	-	Malay	female	-	-	-	30	PI	eczema
SRR1793359	PRJNA272371	20376357	-	Chinese	male	-	-	-	30	PI	eczema
SRR1793377	PRJNA272371	20376357	-	Chinese	male	-	-	-	30	PI	eczema
SRR1793408	PRJNA272371	20376357	-	Malay	male	-	-	-	30	PI	eczema
SRR1793410	PRJNA272371	20376357	-	Indian	female	-	-	-	30	PI	eczema
SRR1793416	PRJNA272371	20376357	-	Malay	male	-	-	-	30	PI	eczema
SRR1799892	PRJNA272371	20376357	-	Indian	female	-	-	-	30	PI	eczema
SRR1802723	PRJNA272371	20376357	-	Malay	female	-	-	-	30	PI	eczema
SRR1818227	PRJNA272371	20376357	-	Malay	male	-	-	-	30	PI	eczema
SRR1818231	PRJNA272371	20376357	-	Malay	female	-	-	-	30	PI	eczema
SRR1818235	PRJNA272371	20376357	-	Malay	male	-	-	-	30	PI	eczema
SRR1818241	PRJNA272371	20376357	-	Malay	male	-	-	-	30	PI	eczema
SRR1819806	PRJNA272371	20376357	-	Malay	female	-	-	-	30	PI	eczema
SRR1821190	PRJNA272371	20376357	-	Malay	female	-	-	-	30	PI	eczema
SRR1822318	PRJNA272371	20376357	-	Malay	male	-	-	-	30	PI	eczema
SRR1822319	PRJNA272371	20376357	-	Chinese	male	-	-	-	30	PI	eczema
SRR1825362	PRJNA272371	20376357	-	Chinese	male	-	-	-	30	PI	eczema
SRR1825367	PRJNA272371	20376357	-	Malay	female	-	-	-	30	PI	eczema
SRR2155554	PRJNA272371	20376357	-	Malay	female	-	-	-	30	PI	eczema
SRR1779101	PRJNA273761	25735037	-	USA	-	-	-	-	-	HI	-
SRR1779102	PRJNA273761	25735037	-	USA	-	-	-	-	-	HI	-
SRR1779103	PRJNA273761	25735037	-	USA	-	-	-	-	-	HI	-
SRR1779104	PRJNA273761	25735037	-	USA	-	-	-	-	-	HI	-
SRR1779105	PRJNA273761	25735037	-	USA	-	-	-	-	-	HI	-
SRR1779106	PRJNA273761	25735037	-	USA	-	-	-	-	-	PI	-
SRR1779107	PRJNA273761	25735037	-	USA	-	-	-	-	-	PI	-
SRR1779108	PRJNA273761	25735037	-	USA	-	-	-	-	-	PI	-
SRR1779109	PRJNA273761	25735037	-	USA	-	-	-	-	-	PI	-
SRR1779110	PRJNA273761	25735037	-	USA	-	-	-	-	-	PI	-
SRR1779111	PRJNA273761	25735037	-	USA	-	-	-	-	-	PI	-
SRR1779112	PRJNA273761	25735037	-	USA	-	-	-	-	-	PI	-
SRR1779113	PRJNA273761	25735037	-	USA	-	-	-	-	-	PI	-
SRR1779114	PRJNA273761	25735037	-	USA	-	-	-	-	-	PI	-
SRR1779115	PRJNA273761	25735037	-	USA	-	-	-	-	-	PI	-
SRR1779116	PRJNA273761	25735037	-	USA	-	-	-	-	-	PI	-
SRR1779117	PRJNA273761	25735037	-	USA	-	-	-	-	-	PI	-
SRR1779118	PRJNA273761	25735037	-	USA	-	-	-	-	-	PI	-
SRR1779119	PRJNA273761	25735037	-	USA	-	-	-	-	-	PI	-
SRR1779120	PRJNA273761	25735037	-	USA	-	-	-	-	-	PI	-
SRR1779121	PRJNA273761	25735037	-	USA	-	-	-	-	-	HI	-
SRR1779122	PRJNA273761	25735037	-	USA	-	-	-	-	-	HI	-
SRR1779123	PRJNA273761	25735037	-	USA	-	-	-	-	-	HI	-
SRR1779124	PRJNA273761	25735037	-	USA	-	-	-	-	-	HI	-
SRR1779125	PRJNA273761	25735037	-	USA	-	-	-	-	-	HI	-
SRR1779126	PRJNA273761	25735037	-	USA	-	-	-	-	-	HI	-
SRR1779127	PRJNA273761	25735037	-	USA	-	-	-	-	-	HI	-
SRR1779128	PRJNA273761	25735037	-	USA	-	-	-	-	-	HI	-
SRR1779129	PRJNA273761	25735037	-	USA	-	-	-	-	-	HI	-
SRR1779130	PRJNA273761	25735037	-	USA	-	-	-	-	-	HI	-
SRR1779131	PRJNA273761	25735037	-	USA	-	-	-	-	-	HI	-
SRR1779132	PRJNA273761	25735037	-	USA	-	-	-	-	-	HI	-
SRR1779133	PRJNA273761	25735037	-	USA	-	-	-	-	-	HI	-
SRR1779134	PRJNA273761	25735037	-	USA	-	-	-	-	-	HI	-
SRR1779135	PRJNA273761	25735037	-	USA	-	-	-	-	-	HI	-
SRR1779136	PRJNA273761	25735037	-	USA	-	-	-	-	-	HI	-
SRR1779137	PRJNA273761	25735037	-	USA	-	-	-	-	-	HI	-
SRR1779138	PRJNA273761	25735037	-	USA	-	-	-	-	-	HI	-
SRR1779139	PRJNA273761	25735037	-	USA	-	-	-	-	-	HI	-
SRR1779140	PRJNA273761	25735037	-	USA	-	-	-	-	-	HI	-
SRR1779141	PRJNA273761	25735037	-	USA	-	-	-	-	-	HI	-
SRR1779142	PRJNA273761	25735037	-	USA	-	-	-	-	-	HI	-
SRR1779143	PRJNA273761	25735037	-	USA	-	-	-	-	-	HI	-
SRR1779144	PRJNA273761	25735037	-	USA	-	-	-	-	-	HI	-
SRR1779145	PRJNA273761	25735037	-	USA	-	-	-	-	-	HI	-
SRR1779146	PRJNA273761	25735037	-	USA	-	-	-	-	-	PI	Ill
SRR1779147	PRJNA273761	25735037	-	USA	-	-	-	-	-	PI	Ill
SRR1779148	PRJNA273761	25735037	-	USA	-	-	-	-	-	PI	Ill
SRR1779149	PRJNA273761	25735037	-	USA	-	-	-	-	-	PI	Ill
SRR1779150	PRJNA273761	25735037	-	USA	-	-	-	-	-	PI	Ill
SRR1779151	PRJNA273761	25735037	-	USA	-	-	-	-	-	PI	Ill
SRR1779152	PRJNA273761	25735037	-	USA	-	-	-	-	-	PI	Ill
SRR1779153	PRJNA273761	25735037	-	USA	-	-	-	-	-	PI	Ill
SRR1779154	PRJNA273761	25735037	-	USA	-	-	-	-	-	PI	Ill
SRR1779155	PRJNA273761	25735037	-	USA	-	-	-	-	-	PI	Ill
SRR6256380	PRJNA273761	25735037	N3_177_045G1	USA	-	-	-	-	-	PI	Ill
SRR6256381	PRJNA273761	25735037	N3_177_031G1	USA	-	-	-	-	-	PI	Ill
SRR6256382	PRJNA273761	25735037	N3_177_039G1	USA	-	-	-	-	-	PI	Ill
SRR6256383	PRJNA273761	25735037	N3_176_051G1	USA	-	-	-	-	-	PI	Ill
SRR6256384	PRJNA273761	25735037	N3_177_011G1	USA	-	-	-	-	-	PI	Ill
SRR2131211	PRJNA287207	-	SS2_Infant	Italy	-	-	vaginal	-	90	HI	-
SRR2131212	PRJNA287207	-	SS4_Infant	Italy	-	-	vaginal	-	90	HI	-
SRR4305031	PRJNA290380	27133167	G69146	Russia	female	-	-	-	686	HI	-
SRR4305032	PRJNA290380	27133167	G69147	Russia	female	-	-	-	173	HI	-
SRR4305033	PRJNA290380	27133167	G69157	Russia	male	-	-	-	493	HI	-
SRR4305034	PRJNA290380	27133167	G78507	Estonia	male	-	-	-	229	HI	-
SRR4305035	PRJNA290380	27133167	G78508	Estonia	male	-	-	-	502	HI	-
SRR4305036	PRJNA290380	27133167	G78509	Estonia	male	-	-	-	390	HI	-
SRR4305037	PRJNA290380	27133167	G78510	Estonia	female	-	-	-	427	HI	-
SRR4305038	PRJNA290380	27133167	G78511	Estonia	female	-	-	-	587	HI	-
SRR4305039	PRJNA290380	27133167	G78512	Estonia	female	-	-	-	598	HI	-
SRR4305040	PRJNA290380	27133167	G78513	Estonia	female	-	-	-	594	HI	-
SRR4305041	PRJNA290380	27133167	G78514	Estonia	male	-	-	-	410	HI	-
SRR4305042	PRJNA290380	27133167	G78515	Estonia	male	-	-	-	500	HI	-
SRR4305043	PRJNA290380	27133167	G78516	Estonia	female	-	-	-	406	HI	-
[truncated: 8,984 more rows]

## Sheet: Supplementary Table 2
Supplementary Table 2. Statistically significant bacterial core species based on infant mode of delivery, feeding, antibiotic exposure, and aging.
MODE OF DELIVERY	cesarean average abunance (n = 672)	vaginal average abunance (n = 1012)	ANOVA Sig.
Bacteroides fragilis	0.00239485	0.00930021	0.0010618
Bacteroides uniformis	0.00357801	0.0165458	5.09488e-06
Bifidobacterium bifidum	0.0379804	0.0469985	0.0906571
Bifidobacterium breve	0.0530067	0.0663509	0.0653618
Bifidobacterium longum	0.0964604	0.0940785	0.793287
Bifidobacterium pseudocatenulatum	0.0212177	0.0213301	0.975192
Blautia wexlerae	0.00503383	0.00631568	0.263634
Enterobacter hormaechei	0.0310913	0.013922	0.00160252
Enterococcus faecalis	0.043529	0.0244902	0.00553699
Escherichia coli	0.0534029	0.0872618	0.000145838
Klebsiella michiganensis	0.0138077	0.00931418	0.126953
Klebsiella pneumoniae	0.0231787	0.0129719	0.0148583
Prevotella copri	0.00292116	0.00253648	0.753276
Prevotella sp.	0.00092786	0.00229549	0.154782
Ruminococcus gnavus	0.0393711	0.0193767	3.60628e-08
Staphylococcus epidermidis	0.00972503	0.0106456	0.789255
Veillonella parvula	0.0299899	0.0139502	5.32692e-05
					Tukey HSD Sig.
FEEDING	breast-fed average abunance (n = 372)	formula-fed average abunance (n = 276)	mixed-fed average abunance (n = 661)	ANOVA Sig.	breast-fed vs. formula-fed	breast-fed vs. mixed-fed	formula-fed vs. breast-fed	formula-fed vs. mixed-fed	mixed-fed vs. breast-fed	mixed-fed vs. formula-fed
Bacteroides fragilis	0.00969141	0.00229877	0.00627124	0.119363	0.0985546	0.472255	0.0985546	0.437114	0.472255	0.437114
Bacteroides uniformis	0.0109207	0.00763113	0.00834614	0.650512	0.687325	0.708161	0.687325	0.978433	0.708161	0.978433
Bifidobacterium bifidum	0.0415496	0.0256329	0.0546931	0.000568997	0.143791	0.137193	0.143791	0.000422934	0.137193	0.000422934
Bifidobacterium breve	0.0563734	0.0233622	0.0786696	2.87877e-07	0.00910983	0.0392097	0.00910983	1.60635e-07	0.0392097	1.60635e-07
Bifidobacterium longum	0.155592	0.0289682	0.0924613	2.11247e-15	5.09985e-09	1.4231e-06	5.09985e-09	1.35438e-05	1.4231e-06	1.35438e-05
Bifidobacterium pseudocatenulatum	0.0102969	0.00434735	0.0284651	1.61749e-08	0.46369	3.0819e-05	0.46369	3.80022e-07	3.0819e-05	3.80022e-07
Blautia wexlerae	0.00203323	0.00546994	0.0105493	1.677e-05	0.285388	1.42536e-05	0.285388	0.0355743	1.42536e-05	0.0355743
Enterobacter hormaechei	0.0119241	0.0358229	0.0253004	0.0307102	0.0258518	0.176524	0.0258518	0.414307	0.176524	0.414307
Enterococcus faecalis	0.0337672	0.0736876	0.0183565	7.41018e-07	0.00152235	0.227249	0.00152235	3.30353e-07	0.227249	3.30353e-07
Escherichia coli	0.0875959	0.0499989	0.0550716	0.00332836	0.0118665	0.00691046	0.0118665	0.903899	0.00691046	0.903899
Klebsiella michiganensis	0.0168905	0.0109683	0.015166	0.546223	0.526695	0.92138	0.526695	0.672833	0.92138	0.672833
Klebsiella pneumoniae	0.0209064	0.0169324	0.0129385	0.345005	0.82629	0.317459	0.82629	0.789173	0.317459	0.789173
Prevotella copri	0.00045865	0.000199104	0.00410068	0.00873802	0.987951	0.0292578	0.987951	0.0362267	0.0292578	0.0362267
Prevotella sp.	0.00058128	0.000104972	0.0010561	0.0874601	0.59551	0.461638	0.59551	0.0806452	0.461638	0.0806452
Ruminococcus gnavus	0.00599933	0.0101719	0.0495669	3.92338e-25	0.733125	5.09985e-09	0.733125	5.09986e-09	5.09985e-09	5.09986e-09
Staphylococcus epidermidis	0.0108874	0.000110108	0.015957	0.00999226	0.149497	0.529779	0.149497	0.00683224	0.529779	0.00683224
Veillonella parvula	0.0323871	0.027248	0.016218	0.011501	0.738599	0.0119401	0.738599	0.181869	0.0119401	0.181869
ANTIBIOTIC EXPOSURE	antibiotic average abunance (n = 1082)	no antibiotic average abunance (n = 948)	ANOVA Sig.
Bacteroides fragilis	0.00842696	0.0215804	3.63451e-05
Bacteroides uniformis	0.0083389	0.010411	0.402447
Bifidobacterium bifidum	0.0152654	0.0392957	1.15444e-10
Bifidobacterium breve	0.0309557	0.0643457	1.79782e-08
Bifidobacterium longum	0.0634103	0.0882286	0.000896975
Bifidobacterium pseudocatenulatum	0.0104849	0.0237278	1.84936e-06
Blautia wexlerae	0.0105377	0.00647834	0.00431101
Enterobacter hormaechei	0.0331352	0.0495605	0.0105623
Enterococcus faecalis	0.071002	0.0537243	0.0215177
Escherichia coli	0.0963647	0.116033	0.0484649
Klebsiella michiganensis	0.0190932	0.0375581	0.00046461
Klebsiella pneumoniae	0.0377475	0.0390608	0.824623
Prevotella copri	0.0151264	0.00323552	1.30637e-06
Prevotella sp.	0.00533854	0.00148906	0.000572884
Ruminococcus gnavus	0.024978	0.0359737	0.00182175
Staphylococcus epidermidis	0.0313649	0.0153938	0.00169666
Veillonella parvula	0.0344137	0.0297724	0.22422
					Tukey HSD Sig.
AGING	one year average abunance (n = 8343)	two years average abunance (n = 525)	three years average abunance (n = 143)	ANOVA Sig.	one vs. two years	one vs. three years	two vs. one year	two vs. three years	three vs. one year	three vs. two years
Bacteroides fragilis	0.0177664	0.0299404	0.0256383	0.00503848	0.00542385	0.532082	0.00542385	0.859908	0.532082	0.859908
Bacteroides uniformis	0.00884204	0.0513309	0.0502973	1.21497e-76	5.10117e-09	5.10117e-09	5.10117e-09	0.978876	5.10117e-09	0.978876
Bifidobacterium bifidum	0.0240635	0.0200727	0.00638277	0.0162355	0.494868	0.0205409	0.494868	0.153311	0.0205409	0.153311
Bifidobacterium breve	0.0314328	0.00807554	0.0008686	1.02323e-08	1.33891e-06	0.00122895	1.33891e-06	0.737534	0.00122895	0.737534
Bifidobacterium longum	0.0694265	0.0404237	0.0133221	4.28464e-09	3.37789e-05	1.75611e-05	3.37789e-05	0.122901	1.75611e-05	0.122901
Bifidobacterium pseudocatenulatum	0.0115236	0.0170991	0.00475555	0.00820032	0.0279369	0.220514	0.0279369	0.018597	0.220514	0.018597
Blautia wexlerae	0.00591596	0.0620642	0.0168008	1.10499e-202	5.10117e-09	0.00356874	5.10117e-09	5.10117e-09	0.00356874	5.10117e-09
Enterobacter hormaechei	0.0310008	0.000461782	0.000466662	1.36431e-08	2.28406e-07	0.0113982	2.28406e-07	1	0.0113982	1
Enterococcus faecalis	0.0530308	0.000761978	0.0001795	1.29446e-15	5.10154e-09	0.000196788	5.10154e-09	0.999148	0.000196788	0.999148
Escherichia coli	0.128587	0.00658547	0.00721256	3.83752e-32	5.10117e-09	3.51339e-08	5.10117e-09	0.999613	3.51339e-08	0.999613
Klebsiella michiganensis	0.0281817	0.000114039	0.000339143	4.14695e-08	5.39012e-07	0.0157384	5.39012e-07	0.99978	0.0157384	0.99978
Klebsiella pneumoniae	0.033783	0.000633885	0.00420552	6.20644e-10	1.29957e-08	0.0127317	1.29957e-08	0.949645	0.0127317	0.949645
Prevotella copri	0.0208472	0.0354289	0.0518928	9.24209e-10	4.41316e-05	2.60689e-06	4.41316e-05	0.0513065	2.60689e-06	0.0513065
Prevotella sp.	0.0253527	0.0152817	0.0392709	0.00301374	0.0189585	0.114243	0.0189585	0.00609134	0.114243	0.00609134
Ruminococcus gnavus	0.0117112	0.0117328	0.0051929	0.267208	0.999944	0.235679	0.999944	0.312154	0.235679	0.312154
Staphylococcus epidermidis	0.0243816	0	0	5.1052e-09	1.04381e-07	0.00895833	1.04381e-07	1	0.00895833	1
Veillonella parvula	0.0190542	0.00653508	0.00323876	3.20183e-05	0.000380231	0.0266755	0.000380231	0.880314	0.0266755	0.880314

## Sheet: Supplementary Table 3
Supplementary Table 3. NCBI genome list.
Bacteroides fragilis					Bacteroides uniformis					Bifidobacterium bifidum					Bifidobacterium breve					Bifidobacterium longum					Bifidobacterium pseudocatenulatum					Blautia wexlerae					Enterobacter hormaechei					Enterococcus faecalis					Escherichia coli
GenBank Assembly ID (Accession.version)	GenBank release ID	RefSeq Assembly ID (Accession.version)	RefSeq release ID		GenBank Assembly ID (Accession.version)	GenBank release ID	RefSeq Assembly ID (Accession.version)	RefSeq release ID		GenBank Assembly ID (Accession.version)	GenBank release ID	RefSeq Assembly ID (Accession.version)	RefSeq release ID		GenBank Assembly ID (Accession.version)	GenBank release ID	RefSeq Assembly ID (Accession.version)	RefSeq release ID		GenBank Assembly ID (Accession.version)	GenBank release ID	RefSeq Assembly ID (Accession.version)	RefSeq release ID		GenBank Assembly ID (Accession.version)	GenBank release ID	RefSeq Assembly ID (Accession.version)	RefSeq release ID		GenBank Assembly ID (Accession.version)	GenBank release ID	RefSeq Assembly ID (Accession.version)	RefSeq release ID		GenBank Assembly ID (Accession.version)	GenBank release ID	RefSeq Assembly ID (Accession.version)	RefSeq release ID		GenBank Assembly ID (Accession.version)	GenBank release ID	RefSeq Assembly ID (Accession.version)	RefSeq release ID		GenBank Assembly ID (Accession.version)	GenBank release ID	RefSeq Assembly ID (Accession.version)	RefSeq release ID
GCA_001286525.1	2318568	GCF_001286525.1	2331948		GCA_001406095.1	2505088	GCF_001406095.1	2671228		GCA_000273525.1	392578	GCF_000273525.1	618878		GCA_000568975.1	943088	GCF_000568975.1	1492758		GCA_004936435.1	9516338	GCF_004936435.1	9727868		GCA_003952825.1	8097848	GCF_003952825.1	8132578		GCA_000484655.1	832388	GCF_000484655.1	1096598		GCA_000328885.1	559808	GCF_000328885.1	627028		GCA_000393015.1	678438	GCF_000393015.1	1087368		GCA_000008865.2	6654998	GCF_000008865.2	7535268
GCA_005706655.1	10493908	GCF_005706655.1	10707308		GCA_006742345.1	11805298	GCF_006742345.1	11978978		GCA_001025135.1	1804628	GCF_001025135.1	1829428		GCA_900637145.1	8122798	GCF_900637145.1	8153938		GCA_000020425.1	21228	GCF_000020425.1	41468		GCA_001025215.1	1804728	GCF_001025215.1	1818338		GCA_902167525.1	12700028	GCF_902167525.1	12991548		GCA_001729725.1	3449098	GCF_001729725.1	3456038		GCA_006494835.1	11528588	GCF_006494835.1	11567378		GCA_000005845.2	854978	GCF_000005845.2	854998
GCA_000724815.2	10011458	GCF_000724815.2	10163428		GCA_016117815.1	23990028	GCF_016117815.1	24622568		GCA_900637095.1	8122698	GCF_900637095.1	8153878		GCA_001025175.1	1804688	GCF_001025175.1	1828648		GCA_900637215.1	8122938	GCF_900637215.1	8152618		GCA_000173435.1	215098	GCF_000173435.1	215118		GCA_015556425.1	23279188	GCF_015556425.1	23331718		GCA_001729705.1	3449078	GCF_001729705.1	3456258		GCA_006494855.1	11528608	GCF_006494855.1	11567278		GCA_003697165.2	8110158	GCF_003697165.2	8136958
GCA_000724805.2	10011398	GCF_000724805.2	10163268		GCA_000154205.1	179358	GCF_000154205.1	179378		GCA_003390735.1	7081538	GCF_003390735.1	7093998		GCA_002838485.1	5777438	GCF_002838485.1	6299898		GCA_000269965.1	388938	GCF_000269965.1	391998		GCA_000741685.1	1189918	GCF_000741685.1	1433338		GCA_015669755.1	23422068	GCF_015669755.1	23448998		GCA_001729785.1	3449158	GCF_001729785.1	3456218		GCA_000007785.1	8588	GCF_000007785.1	29368		GCA_003018455.1	6291798	GCF_003018455.1	6306798
GCA_000710375.3	10010798	GCF_000710375.2	10163308		GCA_900107315.1	3641198	GCF_900107315.1	3909538		GCA_902386775.1	13237368	GCF_902386775.1	13321198		GCA_002838345.1	5777298	GCF_002838345.1	6298778		GCA_000196555.1	257378	GCF_000196555.1	264978		GCA_000771445.1	1368178	GCF_000771445.1	1372208		GCA_015554555.1	23277308	GCF_015554555.1	23328878		GCA_001729745.1	3449118	GCF_001729745.1	3456118		GCA_006494875.1	11528628	GCF_006494875.1	11567298		GCA_001650295.1	3269818	GCF_001650295.1	3274228
GCA_013267555.1	19924698	GCF_013267555.1	19945808		GCA_000699885.1	1105248	GCF_000699885.1	1436878		GCA_002845845.1	5798928	GCF_002845845.1	5812598		GCA_002838725.1	5777688	GCF_002838725.1	6300098		GCA_900637335.1	8123158	GCF_900637335.1	8159818		GCA_006828885.1	11892748	GCF_006828885.1	12144718		GCA_013300855.1	19979648	GCF_013300855.1	20022638		GCA_015910345.1	23736958	GCF_015910345.1	23807518		GCA_000391485.2	12796518	GCF_000391485.2	13032918		GCA_003018035.1	6291378	GCF_003018035.1	6307258
GCA_016864615.1	24970228	GCF_016864615.1	24991288		GCA_000403175.2	709988	GCF_000403175.1	713388		GCA_000265095.1	383248	GCF_000265095.1	385848		GCA_002838585.1	5777538	GCF_002838585.1	6299978		GCA_902167885.1	12700088	GCF_902167885.1	12991908		GCA_000940535.1	1655578	GCF_000940535.1	3785128		GCA_013300825.1	19979608	GCF_013300825.1	20028778		GCA_015910325.1	23736938	GCF_015910325.1	23808678		GCA_002289045.2	6593248	GCF_002289045.2	6606438		GCA_003112225.1	6475528	GCF_003112225.1	6489278
GCA_000210835.1	273398	GCF_000210835.1	355698		GCA_002161435.1	4537108	GCF_002161435.1	4543488		GCA_016838705.1	24928398	GCF_016838705.1	24964248		GCA_002838505.1	5777458	GCF_002838505.1	6299938		GCA_902381625.1	13227708	GCF_902381625.1	13320838		GCA_004167565.1	8481478	GCF_004167565.1	8541918		GCA_001404755.1	2503748	GCF_001404755.1	2513128		GCA_016725825.1	24675288	GCF_016725825.1	24709208		GCA_001989555.1	4100698	GCF_001989555.1	4113318		GCA_001695515.1	3362808	GCF_001695515.1	3365538
GCA_008369705.1	13705748	GCF_008369705.1	13745058		GCA_015550905.1	23273648	GCF_015550905.1	23324078		GCA_000165905.1	201108	GCF_000165905.1	275348		GCA_002838705.1	5777668	GCF_002838705.1	6300558		GCA_015102215.1	22764048	GCF_015102215.1	22824098		GCA_902505405.1	19142738	GCF_902505405.1	20090358		GCA_009881295.1	15801418	GCF_009881295.1	15940878		GCA_008931645.1	14357548	GCF_008931645.1	14457378		GCA_003345275.1	6960748	GCF_003345275.1	6970808		GCA_017165115.1	25325058	GCF_017165115.1	25388248
GCA_000710365.3	10011178	GCF_000710365.2	10163448		GCA_009020735.1	14462918	GCF_009020735.1	14632808		GCA_001281345.1	2312778	GCF_001281345.1	2324638		GCA_002838445.1	5777398	GCF_002838445.1	6298798		GCA_001281305.1	2312758	GCF_001281305.1	2848618		GCA_902505425.1	19143118	GCF_902505425.1	20090498		GCA_015549355.1	23272108	GCF_015549355.1	23322698		GCA_013629455.1	20679738	GCF_013629455.1	21173888		GCA_014489455.1	22002838	GCF_014489455.1	22004678		GCA_014058445.2	22364758	GCF_014058445.2	22411828
GCA_000724665.3	10010998	GCF_000724665.2	10163708		GCA_009020165.1	14462368	GCF_009020165.1	14552778		GCA_000164965.1	199898	GCF_000164965.1	275268		GCA_002838425.1	5777378	GCF_002838425.1	6299258		GCA_013393765.1	20287008	GCF_013393765.1	20299288		GCA_003437825.1	7209768	GCF_003437825.1	7284648		GCA_015670615.1	23422938	GCF_015670615.1	23451938		GCA_015910365.1	23736978	GCF_015910365.1	23805798		GCA_016743895.1	24700508	GCF_016743895.1	24730548		GCA_001721125.1	3436228	GCF_001721125.1	3456718
GCA_000965785.1	1713678	GCF_000965785.1	1717358		GCA_001406135.1	2505128	GCF_001406135.1	2598268		GCA_000741085.1	1189288	GCF_000741085.1	1435178		GCA_000220135.1	293938	GCF_000220135.1	578308		GCA_014900535.1	22539098	GCF_014900535.1	22568048		GCA_902399845.1	13364818	GCF_902399845.1	13439418		GCA_009881345.1	15801468	GCF_009881345.1	15940918		GCA_013734275.1	20873398	GCF_013734275.1	21389898		GCA_001689055.2	4369648	GCF_001689055.2	4373228		GCA_000091005.1	111638	GCF_000091005.1	274238
GCA_000009925.1	10728	GCF_000009925.1	31428		GCA_004167505.1	8481418	GCF_004167505.1	8549418		GCA_000771485.1	1368218	GCF_000771485.1	1371868		GCA_902387425.1	13238668	GCF_902387425.1	13321378		GCA_000730205.1	1174628	GCF_000730205.1	1492718		GCA_003465135.1	7294918	GCF_003465135.1	7345918		GCA_009881335.1	15801458	GCF_009881335.1	15941078		GCA_015238615.1	22920568	GCF_015238615.1	22932538		GCA_004332015.1	8715538	GCF_004332015.1	8734248		GCA_005037725.2	9703978	GCF_005037725.1	9746738
GCA_002849695.1	5827228	GCF_002849695.1	5854338		GCA_009020675.1	14462858	GCF_009020675.1	14631708		GCA_000466525.1	781418	GCF_000466525.1	815648		GCA_001281425.1	2312878	GCF_001281425.1	2848518		GCA_000092325.1	112958	GCF_000092325.1	164638		GCA_003436025.1	7207948	GCF_003436025.1	7284508		GCA_009881235.1	15801388	GCF_009881235.1	15941398		GCA_009738085.1	15593848	GCF_009738085.1	15651448		GCA_012594215.1	18998268	GCF_012594215.1	19100108		GCA_005037815.2	9706718	GCF_005037815.1	9825558
GCA_000724795.2	10011318	GCF_000724795.2	10163768		GCA_009020685.1	14462888	GCF_009020685.1	14631808		GCA_001020375.1	1798358	GCF_001020375.1	1800778		GCA_002838565.1	5777518	GCF_002838565.1	6300498		GCA_014898235.1	22536888	GCF_014898235.1	22565288		GCA_003470125.1	7299998	GCF_003470125.1	7353678		GCA_015552855.1	23275608	GCF_015552855.1	23325618		GCA_003288475.1	6753758	GCF_003288475.1	6826438		GCA_000211255.2	4132488	GCF_000211255.2	9289528		GCA_004358405.1	8762958	GCF_004358405.1	8767138
GCA_001682215.1	3335058	GCF_001682215.1	3339398		GCA_009020135.1	14462318	GCF_009020135.1	14548398		GCA_003436135.1	7208068	GCF_003436135.1	7285818		GCA_002838365.1	5777318	GCF_002838365.1	6300398		GCA_001051015.2	5583978	GCF_001051015.2	5592738		GCA_003460425.1	7290218	GCF_003460425.1	7355898		GCA_009881435.1	15801558	GCF_009881435.1	15940798		GCA_015137995.1	22801008	GCF_015137995.1	24749518		GCA_000281195.1	402128	GCF_000281195.1	402858		GCA_003018575.1	6291918	GCF_003018575.1	6305558
GCA_900445515.1	7045118	GCF_900445515.1	7656388		GCA_009020035.1	14462228	GCF_009020035.1	14547998		GCA_003466485.1	7296288	GCF_003466485.1	7345538		GCA_001990225.1	4112528	GCF_001990225.1	4114048		GCA_015101725.1	22763588	GCF_015101725.1	22823558		GCA_003459475.1	7289258	GCF_003459475.1	7346678		GCA_013302035.1	19980978	GCF_013302035.1	20030738		GCA_013743505.1	20884458	N/A	N/A		GCA_003812665.1	7902218	GCF_003812665.1	7929168		GCA_003966465.1	8124938	GCF_003966465.1	8151558
GCA_001997325.1	4125698	GCF_001997325.1	4152518		GCA_009020645.1	14462838	GCF_009020645.1	19923858		GCA_003437785.1	7209728	GCF_003437785.1	7284748		GCA_002838405.1	5777358	GCF_002838405.1	6299198		GCA_001446275.1	2688468	GCF_001446275.1	2691568		GCA_003467065.1	7296858	GCF_003467065.1	7346038		GCA_013302045.1	19980988	GCF_013302045.1	20025678		GCA_009930935.1	15952438	GCF_009930935.1	16065348		GCA_000550745.1	924278	GCF_000550745.1	1490798		GCA_017165395.1	25325338	GCF_017165395.1	25400108
GCA_016623685.1	24539928	GCF_016623685.1	24575378		GCA_003457925.1	7287108	GCF_003457925.1	7349878		GCA_009077915.1	14522618	GCF_009077915.1	14635968		GCA_002838225.1	5777178	GCF_002838225.1	6299078		GCA_001293145.1	2325678	GCF_001293145.1	2849838		GCA_003471415.1	7301288	GCF_003471415.1	7355318		GCA_013302095.1	19981028	GCF_013302095.1	20030778		GCA_003254805.1	6687898	GCF_003254805.1	6714588		GCA_009662495.1	15408358	GCF_009662495.1	15414048		GCA_003018135.1	6291478	GCF_003018135.1	6307198
GCA_014893755.1	22532348	GCF_014893755.1	22563288		GCA_001406715.1	2505768	GCF_001406715.1	2614618		GCA_001020355.1	1798338	GCF_001020355.1	1800718		GCA_002838385.1	5777338	GCF_002838385.1	6299838		GCA_016838685.1	24928378	GCF_016838685.1	24975228		GCA_001405035.1	2504028	GCF_001405035.1	2511188		GCA_013302135.1	19981068	GCF_013302135.1	20025098		GCA_008931785.1	14357988	GCF_008931785.1	14456558		GCA_000742975.1	1191158	GCF_000742975.1	1490838		GCA_003112185.1	6475488	GCF_003112185.1	6486718
GCA_016888645.1	25003748	GCF_016888645.1	25014488		GCA_003436475.1	7208408	GCF_003436475.1	7285338		GCA_003436575.1	7208508	GCF_003436575.1	7284868		GCA_002838305.1	5777258	GCF_002838305.1	6299118		GCA_009728915.1	15551418	GCF_009728915.1	15576198		GCA_003463425.1	7293218	GCF_003463425.1	7346498		GCA_015551045.1	23273808	GCF_015551045.1	23322738		GCA_014117285.1	21488578	GCF_014117285.1	21549128		GCA_013344645.1	20077368	GCF_013344645.1	20094738		GCA_003018795.1	6292138	GCF_003018795.1	6305498
GCA_903181445.1	20010388	GCF_903181445.1	20129058		GCA_003467505.1	7297308	GCF_003467505.1	7348118		GCA_015549125.1	23271868	GCF_015549125.1	23321318		GCA_902167875.1	12700068	GCF_902167875.1	12992148		GCA_001725985.1	3444798	GCF_001725985.1	3445298		GCA_003472415.1	7302298	GCF_003472415.1	7356718		GCA_015668375.1	23420678	GCF_015668375.1	23449218		GCA_016939555.1	25087328	GCF_016939555.1	25160098		GCA_005158025.1	9761218	GCF_005158025.1	9838568		GCA_003018555.1	6291898	GCF_003018555.1	6308118
GCA_001695355.1	3362378	GCF_001695355.1	3364358		GCA_005844805.1	10688318	GCF_005844805.1	10739968		GCA_016307165.1	24187488	GCF_016307165.1	24285528		GCA_000569015.1	943108	GCF_000569015.1	1579288		GCA_005406285.1	10022978	GCF_005406285.1	10174268		GCA_003436955.1	7208888	GCF_003436955.1	7284968		GCA_009881365.1	15801488	GCF_009881365.1	15941898		GCA_013624995.1	20673628	GCF_013624995.1	21172628		GCA_013344625.1	20077348	GCF_013344625.1	20094718		GCA_003018895.1	6292238	GCF_003018895.1	6305418
GCA_000269525.1	388518	GCF_000269525.1	618838		GCA_015559965.1	23282718	GCF_015559965.1	23333898		GCA_005844205.1	10687708	GCF_005844205.1	10739288		GCA_000569055.1	943148	GCF_000569055.1	1492818		GCA_017132775.1	25291778	GCF_017132775.1	25354068		GCA_003472575.1	7302448	GCF_003472575.1	7356598		GCA_013304785.1	19983798	GCF_013304785.1	20025858		GCA_013738375.1	20878268	GCF_013738375.1	21390508		GCA_010103655.1	16198248	GCF_010103655.1	16277338		GCA_001651965.2	4912178	GCF_001651965.2	4917568
GCA_001693695.1	3360708	GCF_001693695.1	3364278		GCA_003472995.1	7302878	GCF_003472995.1	7356278		GCA_015555005.1	23277758	GCF_015555005.1	23328178		GCA_000213865.1	282988	GCF_000213865.1	370238		GCA_000196575.1	257398	GCF_000196575.1	264998		GCA_902505415.1	19142598	GCF_902505415.1	20090588		GCA_013301885.1	19980818	GCF_013301885.1	20024778		GCA_000807405.4	2289718	GCF_000807405.2	2298838		GCA_003030425.1	6316178	GCF_003030425.1	6325028		GCA_001651925.2	4920868	GCF_001651925.2	4933928
GCA_007896795.1	13087808	GCF_007896795.1	13184268		GCA_009020075.1	14462278	GCF_009020075.1	14548118		GCA_001020245.1	1798248	GCF_001020245.1	1800898		GCA_002838285.1	5777238	GCF_002838285.1	6299778		GCA_014898215.1	22536868	GCF_014898215.1	22565128		GCA_902505395.1	19142848	GCF_902505395.1	20092828		GCA_013301935.1	19980868	GCF_013301935.1	20024998		GCA_013635495.1	20687588	GCF_013635495.1	21173628		GCA_013344605.1	20077328	GCF_013344605.1	20094758		GCA_001651945.2	5848258	GCF_001651945.2	5877398
GCA_007896675.1	13087688	GCF_007896675.1	13184098		GCA_009020155.1	14462378	GCF_009020155.1	14877968		GCA_001020255.1	1798228	GCF_001020255.1	1800738		GCA_000569035.1	943128	GCF_000569035.1	1492798		GCA_000219455.1	292818	GCF_000219455.1	370258		GCA_003458965.1	7288758	GCF_003458965.1	7355118		GCA_015550985.1	23273728	GCF_015550985.1	23322818		GCA_013739595.1	20879638	GCF_013739595.1	21389618		GCA_003966385.1	8124158	GCF_003966385.1	8149918		GCA_013167295.1	19704948	GCF_013167295.1	19745328
GCA_007896685.1	13087708	GCF_007896685.1	13184148		GCA_009020175.1	14462358	GCF_009020175.1	14548198		GCA_009078015.1	14522738	GCF_009078015.1	14636068		GCA_003860285.1	7983018	GCF_003860285.1	7989858		GCA_015102035.1	22763948	GCF_015102035.1	22824078		GCA_003471505.1	7301378	GCF_003471505.1	7356138		GCA_013301975.1	19980908	GCF_013301975.1	20030578		GCA_012562255.1	18965038	GCF_012562255.1	19067068		GCA_003966405.1	8124818	GCF_003966405.1	8151098		GCA_003018055.1	6291398	GCF_003018055.1	6307098
GCA_000263115.1	425618	GCF_000263115.1	472548		GCA_009020265.1	14462458	GCF_009020265.1	14549138		GCA_016070035.1	23913718	GCF_016070035.1	23959288		GCA_009931415.1	15952978	GCF_009931415.1	16069108		GCA_000008945.1	9748	GCF_000008945.1	30508		GCA_003467515.1	7297318	GCF_003467515.1	7345698		GCA_013304535.1	19983548	GCF_013304535.1	20031198		GCA_003408595.1	7108718	GCF_003408595.1	7121768		GCA_006349345.1	11229278	GCF_006349345.1	11464108		GCA_003112165.1	6475468	GCF_003112165.1	6488458
GCA_000598945.1	973508	GCF_000598945.1	1353288		GCA_009020315.1	14462498	GCF_009020315.1	14548468		GCA_009077975.1	14522698	GCF_009077975.1	14636208		GCA_002838465.1	5777418	GCF_002838465.1	6300438		GCA_014898135.1	22536788	GCF_014898135.1	22565028		GCA_015557305.1	23280068	GCF_015557305.1	23330218		GCA_013304405.1	19983428	GCF_013304405.1	20025758		GCA_003444755.1	7270738	GCF_003444755.1	7358718		GCA_002163735.1	4545438	GCF_002163735.1	4549288		GCA_013357365.1	20094658	GCF_013357365.1	20109248
GCA_000297755.1	432108	GCF_000297755.1	496548		GCA_009020355.1	14462548	GCF_009020355.1	14549438		GCA_004167365.1	8481278	GCF_004167365.1	8541878		GCA_000569075.1	943168	GCF_000569075.1	1492678		GCA_011764605.1	18126668	GCF_011764605.1	19790448		GCA_002075945.1	4327708	GCF_002075945.1	4330438		GCA_013304855.1	19983868	GCF_013304855.1	20031418		GCA_008505035.1	13857338	GCF_008505035.1	13966578		GCA_901553725.1	10615228	GCF_901553725.1	10705408		GCA_011996085.1	18364768	GCF_011996085.1	18440198
GCA_009025695.1	14467958	GCF_009025695.1	14631588		GCA_015550345.1	23273088	GCF_015550345.1	23323578		GCA_003467985.1	7297788	GCF_003467985.1	7346958		GCA_002838645.1	5777598	GCF_002838645.1	6298838		GCA_014334375.1	21838998	GCF_014334375.1	21851878		GCA_000708005.1	1132758	GCF_000708005.1	1433238		GCA_015561285.1	23284038	GCF_015561285.1	23334358		GCA_000814125.3	2311828	GCF_000814125.3	2325968		GCA_002208945.2	6180578	GCF_002208945.1	6214058		GCA_013168055.1	19705708	GCF_013168055.1	19746168
GCA_000601115.1	976078	GCF_000601115.1	1352568		GCA_003471545.1	7301438	GCF_003471545.1	7356298		GCA_015549425.1	23272168	GCF_015549425.1	23323118		GCA_002838265.1	5777218	GCF_002838265.1	6300358		GCA_001446255.1	2688448	GCF_001446255.1	2692728		GCA_003439655.1	7211608	GCF_003439655.1	7278108		GCA_015667495.1	23419798	GCF_015667495.1	23450238		GCA_003073995.1	6428768	GCF_003073995.1	6432558		GCA_017280035.1	25458948	N/A	N/A		GCA_013167455.1	19705108	GCF_013167455.1	19746028
GCA_009025495.1	14467698	GCF_009025495.1	14631508		GCA_015555535.1	23278288	GCF_015555535.1	23332338		GCA_009078065.1	14522778	GCF_009078065.1	14636108		GCA_002838665.1	5777618	GCF_002838665.1	6300518		GCA_017132755.1	25291758	GCF_017132755.1	25354028		GCA_001685985.1	3344768	GCF_001685985.1	3348868		GCA_013299555.1	19978218	GCF_013299555.1	20030198		GCA_014931695.1	22588618	GCF_014931695.1	23841258		GCA_009498155.1	15005198	GCF_009498155.1	15119028		GCA_005221885.1	9824878	GCF_005221885.1	9839968
GCA_003469705.1	7299598	GCF_003469705.1	7668628		GCA_009020055.1	14462268	GCF_009020055.1	14548038		GCA_009075765.1	14520398	GCF_009075765.1	14633688		GCA_002838685.1	5777638	GCF_002838685.1	6300058		GCA_000772485.1	1369898	GCF_000772485.1	1492638		GCA_003437155.1	7209088	GCF_003437155.1	7284928		GCA_013299975.1	19978658	GCF_013299975.1	20022278		GCA_016126855.1	24000388	GCF_016126855.1	24050158		GCA_006364815.1	11348768	GCF_006364815.1	11463708		GCA_003966795.1	8125728	GCF_003966795.1	8154378
GCA_004167855.1	8481778	GCF_004167855.1	8548838		GCA_009020325.1	14462518	GCF_009020325.1	14567698		GCA_009078095.1	14522818	GCF_009078095.1	14635988		GCA_002838745.1	5777708	GCF_002838745.1	6300158		GCA_003342655.1	6953058	GCF_003342655.1	6963048		GCA_902167535.1	12700128	GCF_902167535.1	12991568		GCA_009881255.1	15801358	GCF_009881255.1	15940758		GCA_001022075.1	1800318	GCF_001022075.1	1817698		GCA_011193375.1	17521038	GCF_011193375.1	17620518		GCA_003017915.1	6291258	GCF_003017915.1	6306278
GCA_003439285.1	7211258	GCF_003439285.1	7665208		GCA_003439685.1	7211648	GCF_003439685.1	7277728		GCA_013867495.1	21055118	GCF_013867495.1	21424368		GCA_002838625.1	5777578	GCF_002838625.1	6299358		GCA_014898115.1	22536768	GCF_014898115.1	22565308		GCA_003473115.1	7302998	GCF_003473115.1	7357498		GCA_013301845.1	19980788	GCF_013301845.1	20025498		GCA_001022015.1	1800258	GCF_001022015.1	1818098		GCA_005979285.1	10840808	GCF_005979285.1	10997628		GCA_013167335.1	19704988	GCF_013167335.1	19745748
GCA_007896745.1	13087748	GCF_007896745.1	13186588		GCA_009020275.1	14462478	GCF_009020275.1	14551818		GCA_003437175.1	7209108	GCF_003437175.1	7285298		GCA_002838605.1	5777558	GCF_002838605.1	6300018		GCA_014334075.1	21837758	GCF_014334075.1	21838758		GCA_003464925.1	7294718	GCF_003464925.1	7345738		GCA_013301925.1	19980848	GCF_013301925.1	20022338		GCA_001874505.1	3719678	GCF_001874505.1	6022408		GCA_005979305.1	10840828	GCF_005979305.1	10998148		GCA_013167775.1	19705428	GCF_013167775.1	19746448
GCA_009025705.1	14467978	GCF_009025705.1	14631668		GCA_009020045.1	14462238	GCF_009020045.1	14547918		GCA_003437345.1	7209278	GCF_003437345.1	7284288		GCA_013267755.1	19924898	GCF_013267755.1	19945868		GCA_000829295.1	1505078	GCF_000829295.1	1507448		GCA_002271255.1	4966018	GCF_002271255.1	4975278		GCA_013300455.1	19979268	GCF_013300455.1	20025218		GCA_001022055.1	1800298	GCF_001022055.1	1817318		GCA_000317915.1	504758	GCF_000317915.1	504778		GCA_004358365.1	8762918	GCF_004358365.1	8766538
GCA_000273155.1	442308	GCF_000273155.1	472568		GCA_009020635.1	14462828	GCF_009020635.1	14631728		GCA_001020325.1	1798298	GCF_001020325.1	1800938		GCA_002838545.1	5777498	GCF_002838545.1	6298818		GCA_009931635.1	15953598	GCF_009931635.1	16069128		GCA_015669825.1	23422138	N/A	N/A		GCA_013301985.1	19980928	GCF_013301985.1	20030658		GCA_015910205.1	23736818	GCF_015910205.1	23806718		GCA_902379005.2	23264528	GCF_902379005.2	23297418		GCA_017164995.1	25324938	GCF_017164995.1	25388808
GCA_003464385.1	7294178	GCF_003464385.1	7665488		GCA_003470495.1	7300368	GCF_003470495.1	7355078		GCA_004799295.1	9338828	GCF_004799295.1	9421748		GCA_003813065.1	7902618	GCF_003813065.1	7922008		GCA_015100215.1	22762068	GCF_015100215.1	24587048		GCA_015667675.1	23419998	GCF_015667675.1	23447538		GCA_009883045.1	15803188	GCF_009883045.1	15942198		GCA_013734915.1	20874068	GCF_013734915.1	21389718		GCA_016812095.1	24898808	GCF_016812095.1	24974588		GCA_013167195.1	19704848	GCF_013167195.1	19745308
GCA_000599285.2	2551188	GCF_000599285.2	2611418		GCA_009020255.1	14462448	GCF_009020255.1	14552558		GCA_009075785.1	14520428	GCF_009075785.1	14633708		GCA_009498435.1	15005608	GCF_009498435.1	15121478		GCA_008086305.1	13399898	GCF_008086305.1	13439378		GCA_003471295.1	7301168	GCF_003471295.1	7355618		GCA_009881535.1	15801668	GCF_009881535.1	15941258		GCA_009497055.1	15002758	GCF_009497055.1	15004038		GCA_017280235.1	25459128	N/A	N/A		GCA_000520035.1	893088	GCF_000520035.1	1495618
GCA_000273765.1	442248	GCF_000273765.1	472588		GCA_009020225.1	14462418	GCF_009020225.1	14570378		GCA_003790385.1	7873328	GCF_003790385.1	7920768		GCA_002838525.1	5777478	GCF_002838525.1	6299298		GCA_000166315.1	201808	GCF_000166315.1	275428		GCA_003465775.1	7295578	GCF_003465775.1	7345038		GCA_009876865.1	15797008	GCF_009876865.1	15939758		GCA_013873655.1	21066088	GCF_013873655.1	21424588		GCA_009498175.2	25147398	GCF_009498175.2	25220098		GCA_000671295.1	1048278	GCF_000671295.1	1495558
GCA_007896575.1	13087598	GCF_007896575.1	13186328		GCA_009020705.1	14462898	GCF_009020705.1	14631848		GCA_003471595.1	7301478	GCF_003471595.1	7356078		GCA_002838245.1	5777198	GCF_002838245.1	6298758		GCA_001719085.1	3434148	GCF_001719085.1	3437128		GCA_003472545.1	7302428	GCF_003472545.1	7356578		GCA_009881475.1	15801608	GCF_009881475.1	15941298		GCA_013873945.1	21066358	GCF_013873945.1	21424548		GCA_001598635.1	3141538	GCF_001598635.1	3147938		GCA_003018315.1	6291658	GCF_003018315.1	6305818
GCA_007896605.1	13087628	GCF_007896605.1	13185448		GCA_009020215.1	14462398	GCF_009020215.1	14548498		GCA_016069985.1	23913658	GCF_016069985.1	23959268		GCA_002838325.1	5777278	GCF_002838325.1	6299178		GCA_009738515.1	15594278	GCF_009738515.1	15609688		GCA_003463505.1	7293278	GCF_003463505.1	7356158		GCA_009882995.1	15803128	GCF_009882995.1	15942878		GCA_013624605.1	20672978	GCF_013624605.1	21171818		GCA_006766145.1	11829348	GCF_006766145.1	11977958		GCA_008931135.1	14356588	GCF_008931135.1	14456938
GCA_014042415.1	21380078	GCF_014042415.1	21536908		GCA_003437605.1	7209548	GCF_003437605.1	7285598		GCA_009078005.1	14522728	GCF_009078005.1	14636448		GCA_000568955.1	943068	GCF_000568955.1	1492858		GCA_000007525.1	8328	GCF_000007525.1	29108		GCA_015551625.1	23274368	GCF_015551625.1	23324118		GCA_009881425.1	15801568	GCF_009881425.1	15941058		GCA_900497145.1	8786218	GCF_900497145.1	8832158		GCA_004332035.1	8715558	GCF_004332035.1	8737908		GCA_013168235.1	19705888	GCF_013168235.1	19745928
GCA_009024655.1	14466838	GCF_009024655.1	14631368		GCA_003469025.1	7298918	GCF_003469025.1	7353278		GCA_009077955.1	14522678	GCF_009077955.1	14635928		GCA_009429085.1	14904788	GCF_009429085.1	14936258		GCA_004919065.2	20140038	GCF_004919065.2	20159018		GCA_001685965.1	3344748	GCF_001685965.1	3348948		GCA_001404735.1	2503728	GCF_001404735.1	2512488		GCA_015910285.1	23736898	GCF_015910285.1	23808598		GCA_000172575.2	255528	GCF_000172575.2	371918		GCA_000021125.1	21928	GCF_000021125.1	42148
GCA_000598765.2	2551068	GCF_000598765.2	2613678		GCA_003469465.1	7299338	GCF_003469465.1	7354118		GCA_003468415.1	7298228	GCF_003468415.1	7345838		GCA_004319685.1	8681268	GCF_004319685.1	8698868		GCA_014900875.1	22539438	GCF_014900875.1	24573358		GCA_005844335.1	10687848	GCF_005844335.1	10738488		GCA_009881485.1	15801598	GCF_009881485.1	15942438		GCA_004118875.1	8370628	GCF_004118875.1	8382728		GCA_015377745.1	23087338	GCF_015377745.1	23165758		GCA_013167935.1	19705608	GCF_013167935.1	19746128
GCA_014042465.1	21380128	GCF_014042465.1	21535268		GCA_015668775.1	23421088	GCF_015668775.1	23450338		GCA_003470615.1	7300498	GCF_003470615.1	7354858		GCA_000158015.1	186918	GCF_000158015.1	186938		GCA_014898255.1	22536968	GCF_014898255.1	24573318		GCA_003436315.1	7208248	GCF_003436315.1	7267998		GCA_009883115.1	15803228	GCF_009883115.1	15943118		GCA_001022255.1	1800498	GCF_001022255.1	1817358		GCA_900636775.1	8122068	GCF_900636775.1	8149838		GCA_009650035.1	15393328	GCF_009650035.1	15410428
GCA_902374115.1	13390838	GCF_902374115.1	13436278		GCA_003438205.1	7210138	GCF_003438205.1	7287998		GCA_003472345.1	7302228	GCF_003472345.1	7356118		GCA_000771305.1	1368038	GCF_000771305.1	1372068		GCA_900103055.1	3635768	GCF_900103055.1	4342148		GCA_003467785.1	7297578	GCF_003467785.1	7346378		GCA_013301945.1	19980888	GCF_013301945.1	20025618		GCA_003264955.1	6723798	GCF_003264955.1	6859238		GCA_002814115.1	5716438	GCF_002814115.1	5734938		GCA_013167615.1	19705268	GCF_013167615.1	19745488
GCA_000297695.1	431318	GCF_000297695.1	472628		GCA_003463315.1	7293108	GCF_003463315.1	7349778		GCA_001020405.1	1798378	GCF_001020405.1	1800798		GCA_016648955.1	24587988	GCF_016648955.1	24633868		GCA_014900575.1	22539138	GCF_014900575.1	24573658		GCA_003438405.1	7210338	GCF_003438405.1	7288258		GCA_013301875.1	19980828	GCF_013301875.1	20029118		GCA_002968455.1	6169008	GCF_002968455.1	6205068		GCA_002355755.1	5088628	GCF_002355755.1	5108248		GCA_003722195.1	7784528	GCF_003722195.1	7801938
GCA_014042525.1	21380198	GCF_014042525.1	21535828		GCA_003468865.1	7298738	GCF_003468865.1	7423688		GCA_003437945.1	7209868	GCF_003437945.1	7287698		GCA_000411435.1	705658	GCF_000411435.1	713828		GCA_000210755.1	273318	GCF_000210755.1	589628		GCA_003437835.1	7209788	GCF_003437835.1	7285018		GCA_009883035.1	15803178	GCF_009883035.1	15942938		GCA_009834325.1	15737788	GCF_009834325.1	15805518		GCA_005484525.1	10101308	GCF_005484525.1	10184378		GCA_016458925.1	24365808	GCF_016458925.1	24453228
GCA_014042505.1	21380158	GCF_014042505.1	21536488		GCA_003475375.1	7305228	GCF_003475375.1	7361038		GCA_002114145.1	4422858	GCF_002114145.1	4432998		GCA_900157125.1	4120338	GCF_900157125.1	4139218		GCA_000497735.1	864248	GCF_000497735.1	864318		GCA_003473025.1	7302898	GCF_003473025.1	7356498		GCA_013301825.1	19980708	GCF_013301825.1	20030458		GCA_003408575.1	7108698	GCF_003408575.1	8464298		GCA_014844235.1	22454158	GCF_014844235.1	22470658		GCA_006874785.1	11938678	GCF_006874785.1	12314748
GCA_000598965.1	973528	GCF_000598965.1	1353448		GCA_009020375.1	14462558	GCF_009020375.1	14567738		GCA_003437325.1	7209248	GCF_003437325.1	7284108		GCA_016648985.1	24588028	GCF_016648985.1	24636208		GCA_000003135.1	253448	GCF_000003135.1	253978		GCA_003468555.1	7298398	GCF_003468555.1	7355338		GCA_013301775.1	19980668	GCF_013301775.1	20023518		GCA_015910265.1	23736878	GCF_015910265.1	23808778		GCA_013344665.1	20077388	GCF_013344665.1	20094698		GCA_013167575.1	19705228	GCF_013167575.1	19746388
GCA_003439675.1	7211638	GCF_003439675.1	7665528		GCA_003439225.1	7211178	GCF_003439225.1	7277888		GCA_009160945.1	14615928	GCF_009160945.1	14648248		GCA_902505445.1	19142958	GCF_902505445.1	20093278		GCA_000741245.1	1189468	GCF_000741245.1	1355968		GCA_001686045.1	3344828	GCF_001686045.1	3348748		GCA_013301765.1	19980648	GCF_013301765.1	20029098		GCA_008931525.1	14357228	GCF_008931525.1	14632948		GCA_001886675.1	3745198	GCF_001886675.1	3766948		GCA_001612475.1	3170718	GCF_001612475.1	3179058
GCA_003438775.1	7210708	GCF_003438775.1	7665348		GCA_015554825.1	23277568	GCF_015554825.1	23329798		GCA_009078115.1	14522838	GCF_009078115.1	14636148		GCA_902505485.1	19143508	GCF_902505485.1	20090468		GCA_900104835.1	3642558	GCF_900104835.1	3910198		GCA_003437075.1	7209008	GCF_003437075.1	7284828		GCA_013301675.1	19980568	GCF_013301675.1	20022738		GCA_009930835.1	15952338	GCF_009930835.1	16058808		GCA_002221625.2	4933008	GCF_002221625.2	4935508		GCA_017165375.1	25325318	GCF_017165375.1	25398928
GCA_000297735.1	432098	GCF_000297735.1	472648		GCA_003437205.1	7209148	GCF_003437205.1	7285758		GCA_009159555.1	14614508	GCF_009159555.1	14648148		GCA_900157105.1	4120378	GCF_900157105.1	4137158		GCA_000771285.1	1368018	GCF_000771285.1	1371748		GCA_003466105.1	7295918	GCF_003466105.1	7356098		GCA_013299815.1	19978548	GCF_013299815.1	20025118		GCA_015535675.1	23257268	GCF_015535675.1	23308458		GCA_002140075.1	4476988	GCF_002140075.1	4516128		GCA_017164955.1	25324898	GCF_017164955.1	25387668
GCA_001699865.1	3424098	GCF_001699865.1	3425118		GCA_009020585.1	14462798	GCF_009020585.1	19923278		GCA_009160905.1	14615858	GCF_009160905.1	14648008		GCA_015547895.1	23270628	GCF_015547895.1	23319818		GCA_016882605.1	24994068	GCF_016882605.1	25004328		GCA_015549915.1	23272668	GCF_015549915.1	23320788		GCA_013301625.1	19980508	GCF_013301625.1	20030318		GCA_013629675.1	20680048	GCF_013629675.1	21173388		GCA_005154485.1	9757558	GCF_005154485.1	9838428		GCA_005221505.1	9824498	GCF_005221505.1	9839468
GCA_000599065.2	2551108	GCF_000599065.2	2612758		GCA_003459625.1	7289418	GCF_003459625.1	7350198		GCA_003094755.1	6455308	GCF_003094755.1	7199248		GCA_003095095.1	6455668	GCF_003095095.1	7201658		GCA_000771105.1	1367838	GCF_000771105.1	1579348		GCA_003471325.1	7301198	GCF_003471325.1	7355758		GCA_013301725.1	19980608	GCF_013301725.1	20030398		GCA_013742375.1	20883098	GCF_013742375.1	21389738		GCA_017280215.1	25459108	N/A	N/A		GCA_017164935.1	25324878	GCF_017164935.1	25387648
GCA_003458955.1	7288768	GCF_003458955.1	7665728		GCA_003438465.1	7210398	GCF_003438465.1	7286018		GCA_001595435.1	3130768	GCF_001595435.1	3131228		GCA_008868405.1	14289148	GCF_008868405.1	14386228		GCA_002900845.1	5936798	GCF_002900845.1	5969788		GCA_015552115.1	23274868	GCF_015552115.1	23324758		GCA_013301855.1	19980768	GCF_013301855.1	20024478		GCA_002237465.1	4894348	GCF_002237465.1	4900208		GCA_016696825.1	24646198	GCF_016696825.1	24690188		GCA_008727175.1	14133648	GCF_008727175.1	14260598
GCA_000598725.1	973288	GCF_000598725.1	1353108		GCA_009019135.1	14461338	GCF_009019135.1	14877058		GCA_015551545.1	23274288	GCF_015551545.1	23324458		GCA_001264135.1	2204328	GCF_001264135.1	2252928		GCA_902167565.1	12547808	GCF_902167565.1	12864748		GCA_003465385.1	7295188	GCF_003465385.1	7346118		GCA_013301645.1	19980548	GCF_013301645.1	20029058		GCA_013625435.1	20674328	GCF_013625435.1	21172148		GCA_001878735.2	15506838	GCF_001878735.2	15540588		GCA_009931235.1	15952758	GCF_009931235.1	16068028
GCA_003439635.1	7211588	GCF_003439635.1	7665828		GCA_009019145.1	14461318	GCF_009019145.1	14563938		GCA_900112465.1	3700768	GCF_900112465.1	3910718		GCA_001685725.1	3344508	GCF_001685725.1	3349208		GCA_902167555.1	12547928	GCF_902167555.1	12864768		GCA_003436545.1	7208488	GCF_003436545.1	7284888		GCA_013301695.1	19980588	GCF_013301695.1	20025438		GCA_007556795.1	12683768	GCF_007556795.1	12997248		GCA_009914685.1	15884238	GCF_009914685.1	15891938		GCA_008926185.1	14351228	GCF_008926185.1	14455898
GCA_000273095.1	442338	GCF_000273095.1	472508		GCA_013361225.1	20112288	GCF_013361225.1	20122158		GCA_009159495.1	14614438	GCF_009159495.1	14647908		GCA_001685805.1	3344588	GCF_001685805.1	3349388		GCA_902167615.1	12547588	GCF_902167615.1	12916198		GCA_015669695.1	23421998	GCF_015669695.1	23447618		GCA_013302025.1	19980948	GCF_013302025.1	20022458		GCA_013625115.1	20673868	GCF_013625115.1	21171928		GCA_017279935.1	25458868	N/A	N/A		GCA_017165435.1	25325378	GCF_017165435.1	25400928
GCA_000273115.1	442328	GCF_000273115.1	472528		GCA_015560255.1	23283008	GCF_015560255.1	23334178		GCA_009160915.1	14615868	GCF_009160915.1	14647728		GCA_001264035.1	2204228	GCF_001264035.1	2258558		GCA_009741385.1	15601748	GCF_009741385.1	15609848		GCA_003472685.1	7302538	GCF_003472685.1	7412638		GCA_013300045.1	19978768	GCF_013300045.1	20025158		GCA_013635255.1	20687318	GCF_013635255.1	21174148		GCA_001931845.1	3935208	GCF_001931845.1	3960018		GCA_009664455.1	15416728	GCF_009664455.1	15425568
GCA_014042445.1	21380098	GCF_014042445.1	21537288		GCA_003468755.1	7298628	GCF_003468755.1	7351978		GCA_001020335.1	1798348	GCF_001020335.1	1800998		GCA_002271275.1	4966028	GCF_002271275.1	4974358		GCA_016648975.1	24588018	GCF_016648975.1	24636688		GCA_003474835.1	7304698	GCF_003474835.1	7358618		GCA_013304685.1	19983688	GCF_013304685.1	20029718		GCA_000814225.1	1464258	GCF_000814225.1	1489348		GCA_004006595.1	8211378	GCF_004006595.1	8226348		GCA_013168175.1	19705828	GCF_013168175.1	19746268
GCA_003436935.1	7208878	GCF_003436935.1	7656858		GCA_009019055.1	14461238	GCF_009019055.1	14561128		GCA_009160825.1	14615768	GCF_009160825.1	14647708		GCA_002075865.1	4327638	GCF_002075865.1	4330138		GCA_003094975.1	6455518	GCF_003094975.1	7201718		GCA_003465065.1	7294858	GCF_003465065.1	7346778		GCA_009881395.1	15801508	GCF_009881395.1	15941378		GCA_011045355.1	17323278	GCF_011045355.1	17340528		GCA_004006275.1	8210718	GCF_004006275.1	8226708		GCA_002208865.2	6179158	GCF_002208865.2	6216158
GCA_003472025.1	7301898	GCF_003472025.1	7670148		GCA_009019075.1	14461258	GCF_009019075.1	14559358		GCA_009159505.1	14614448	GCF_009159505.1	14647648		GCA_001263845.1	2204028	GCF_001263845.1	2257598		GCA_013249165.1	19850308	GCF_013249165.1	19935318		GCA_003467755.1	7297558	GCF_003467755.1	7345878		GCA_013302125.1	19981048	GCF_013302125.1	20029138		GCA_011045335.1	17323238	GCF_011045335.1	17340508		GCA_014893535.1	22532188	GCF_014893535.1	22560188		GCA_000732965.1	1177868	GCF_000732965.1	1495468
GCA_003437815.1	7209758	GCF_003437815.1	7665028		GCA_009020405.1	14462598	GCF_009020405.1	14571898		GCA_009160885.1	14615828	GCF_009160885.1	14648208		GCA_002871815.1	5852688	GCF_002871815.1	5885088		GCA_003468265.1	7298058	GCF_003468265.1	7347458		GCA_015559175.1	23281928	GCF_015559175.1	23331158		GCA_013301745.1	19980628	GCF_013301745.1	20029078		GCA_008931405.1	14356908	GCF_008931405.1	14538018		GCA_017068435.1	25227018	GCF_017068435.1	25321408		GCA_008926125.1	14351008	GCF_008926125.1	14455838
GCA_001699855.1	3374008	GCF_001699855.1	3392518		GCA_009020475.1	14462658	GCF_009020475.1	14570738		GCA_009078055.1	14522798	GCF_009078055.1	14635888		GCA_002861455.1	5840358	GCF_002861455.1	5855498		GCA_004334775.1	8718588	GCF_004334775.1	8731988		GCA_003472725.1	7302608	GCF_003472725.1	7356418		GCA_009881405.1	15801538	GCF_009881405.1	15941478		GCA_013743295.1	20884188	GCF_013743295.1	21390048		GCA_017068415.1	25226998	GCF_017068415.1	25321388		GCA_013167275.1	19704928	GCF_013167275.1	19747528
GCA_015556305.1	23279048	GCF_015556305.1	23332538		GCA_009020755.1	14462938	GCF_009020755.1	14632888		GCA_011029205.1	17282728	GCF_011029205.1	17300458		GCA_001189355.1	2032708	GCF_001189355.1	2209868		GCA_003094635.1	6455228	GCF_003094635.1	7198728		GCA_003437435.1	7209368	GCF_003437435.1	7285098		GCA_013302085.1	19981018	GCF_013302085.1	20025058		GCA_013743935.1	20884978	GCF_013743935.1	21390268		GCA_007632055.1	12767038	GCF_007632055.1	12994608		GCA_013167155.1	19704808	GCF_013167155.1	19745948
GCA_000598585.1	973148	GCF_000598585.1	1353008		GCA_003438985.1	7210928	GCF_003438985.1	7286058		GCA_003473145.1	7303018	GCF_003473145.1	7357658		GCA_002076075.1	4327828	GCF_002076075.1	4332038		GCA_000730055.1	1174488	GCF_000730055.1	1355828		GCA_003463455.1	7293258	GCF_003463455.1	7355398		GCA_000424085.1	775958	GCF_000424085.1	1110578		GCA_013740655.1	20881028	GCF_013740655.1	21389698		GCA_000148045.1	232558	GCF_000148045.1	234158		GCA_013167675.1	19705328	GCF_013167675.1	19746408
GCA_014042455.1	21380138	GCF_014042455.1	21536468		GCA_009020545.1	14462738	GCF_009020545.1	14631788		GCA_003470585.1	7300458	GCF_003470585.1	7354438		GCA_015554875.1	23277648	GCF_015554875.1	23327698		GCA_000478525.1	821108	GCF_000478525.1	821128		GCA_015550275.1	23273028	GCF_015550275.1	23321198		GCA_013299995.1	19978688	GCF_013299995.1	20030258		GCA_003051945.2	7621558	GCF_003051945.2	7638638		GCA_000148005.1	232538	GCF_000148005.1	235858		GCA_017164915.1	25324858	GCF_017164915.1	25388208
GCA_015553495.1	23276248	GCF_015553495.1	23329258		GCA_009020575.1	14462758	GCF_009020575.1	14631768		GCA_015667555.1	23419858	GCF_015667555.1	23447458		GCA_902167575.1	12301088	GCF_902167575.1	12741248		GCA_003094855.1	6455408	GCF_003094855.1	7199288		GCA_001686065.1	3344848	GCF_001686065.1	3348808		GCA_013301655.1	19980538	GCF_013301655.1	20025378		GCA_013744415.1	20885488	GCF_013744415.1	21389798		GCA_000147985.1	232528	GCF_000147985.1	236018		GCA_004010675.1	8216528	GCF_004010675.1	8230228
GCA_003436285.1	7208238	GCF_003436285.1	7656798		GCA_015551575.1	23274328	GCF_015551575.1	23326318		GCA_001020265.1	1798278	GCF_001020265.1	1800758		GCA_015667655.1	23419958	GCF_015667655.1	23447478		GCA_003094995.1	6455548	GCF_003094995.1	7201618		GCA_001686005.1	3344788	GCF_001686005.1	3348848		GCA_015667855.1	23420188	GCF_015667855.1	23449158		GCA_013629235.1	20679518	GCF_013629235.1	21172828		GCA_000148125.1	232598	GCF_000148125.1	235838		GCA_013168135.1	19705788	GCF_013168135.1	19745908
GCA_000598745.1	973308	GCF_000598745.1	1352348		GCA_009020535.1	14462718	GCF_009020535.1	14631748		GCA_008868415.1	14289168	GCF_008868415.1	14388368		GCA_901980275.1	12009538	GCF_901980275.1	12291328		GCA_003467395.1	7297198	GCF_003467395.1	7345118		GCA_015556885.1	23279648	GCF_015556885.1	23329758		GCA_013304625.1	19983668	GCF_013304625.1	20031338		GCA_013726395.1	20861968	GCF_013726395.1	21389338		GCA_000147515.1	232458	GCF_000147515.1	461768		GCA_009431955.1	14907928	GCF_009431955.1	14991198
GCA_000598705.1	973268	GCF_000598705.1	1352748		GCA_003469415.1	7299308	GCF_003469415.1	7423548		GCA_002076105.1	4327868	GCF_002076105.1	4331038		GCA_002076055.1	4327808	GCF_002076055.1	4330478		GCA_003437695.1	7209628	GCF_003437695.1	7285558		GCA_001686025.1	3344808	GCF_001686025.1	3348588		GCA_015667985.1	23420298	GCF_015667985.1	23448818		GCA_900322715.1	6359828	GCF_900322715.1	6381558		GCA_000148085.1	232578	GCF_000148085.1	236118		GCA_003790525.1	7873488	GCF_003790525.1	7933258
GCA_015548825.1	23271568	GCF_015548825.1	23323178		GCA_015559845.1	23282588	GCF_015559845.1	23334058		GCA_003466365.1	7296158	GCF_003466365.1	7346758		GCA_002027265.1	4198698	GCF_002027265.1	4202098		GCA_016759825.1	24742978	GCF_016759825.1	24779768		GCA_902167925.1	12699578	GCF_902167925.1	12990888		GCA_015550855.1	23273608	GCF_015550855.1	23323258		GCA_003586025.1	7476608	GCF_003586025.1	7490148		GCA_000148245.1	232658	GCF_000148245.1	461908		GCA_017164755.1	25324698	GCF_017164755.1	25391268
GCA_003438895.1	7210828	GCF_003438895.1	7666308		GCA_003473285.1	7303188	GCF_003473285.1	7358158		GCA_005844365.1	10687898	GCF_005844365.1	10738528		GCA_001685905.1	3344688	GCF_001685905.1	3349528		GCA_003465635.1	7295428	GCF_003465635.1	7345178		GCA_008680165.1	14051418	N/A	N/A		GCA_015669305.1	23421618	GCF_015669305.1	23448838		GCA_003382725.1	7070508	GCF_003382725.1	7087888		GCA_000148225.1	232648	GCF_000148225.1	461948		GCA_017165315.1	25325258	GCF_017165315.1	25400678
GCA_005844845.1	10688348	GCF_005844845.1	10738828		GCA_003466885.1	7296678	GCF_003466885.1	7349498		GCA_003465425.1	7295228	GCF_003465425.1	7345278		GCA_001264155.1	2204398	GCF_001264155.1	2252548		GCA_003465665.1	7295458	GCF_003465665.1	7346298		GCA_009883265.1	15803388	N/A	N/A		GCA_008680935.1	14052178	N/A	N/A		GCA_003660125.1	7587598	GCF_003660125.1	7606928		GCA_000148065.1	232568	GCF_000148065.1	234178		GCA_005037845.2	9703718	GCF_005037845.1	9746958
GCA_015548595.1	23271368	GCF_015548595.1	23323918		GCA_003459325.1	7289118	GCF_003459325.1	7348078		GCA_001685685.1	3344468	GCF_001685685.1	3348568		GCA_001264095.1	2204358	GCF_001264095.1	2293858		GCA_004333735.1	8717548	GCF_004333735.1	8731148		GCA_009883385.1	15803528	N/A	N/A		GCA_008679525.1	14050778	N/A	N/A		GCA_017161725.1	25321648	GCF_017161725.1	25369928		GCA_000147295.1	232408	GCF_000147295.1	461688		GCA_008727195.1	14133668	GCF_008727195.1	14264158
GCA_015831765.1	23643428	GCF_015831765.1	23689548		GCA_001405475.1	2504468	GCF_001405475.1	2597648		GCA_003436655.1	7208588	GCF_003436655.1	7287308		GCA_001264105.1	2204318	GCF_001264105.1	2253308		GCA_004125375.1	8380848	GCF_004125375.1	8414208		GCA_009879995.1	15800168	N/A	N/A		GCA_008672595.1	14043838	N/A	N/A		GCA_013625265.1	20674088	GCF_013625265.1	21172708		GCA_000147555.1	232478	GCF_000147555.1	461808		GCA_013167755.1	19705408	GCF_013167755.1	19746108
GCA_000599325.1	973888	GCF_000599325.1	1352448		GCA_000273785.1	442238	GCF_000273785.1	472728		GCA_003466395.1	7296198	GCF_003466395.1	7345398		GCA_015670155.1	23422468	N/A	N/A		GCA_900519135.1	7449158	GCF_900519135.1	7456328		GCA_009879955.1	15800068	N/A	N/A		GCA_008672295.1	14043538	N/A	N/A		GCA_017161605.1	25321508	GCF_017161605.1	25372448		GCA_000147475.1	232438	GCF_000147475.1	461728		GCA_004010715.1	8216568	GCF_004010715.1	8230748
GCA_003439505.1	7211458	GCF_003439505.1	7665408		GCA_009019085.1	14461298	GCF_009019085.1	14558818		GCA_003436635.1	7208568	GCF_003436635.1	7287558		GCA_015668215.1	23420528	GCF_015668215.1	23447498		GCA_003466505.1	7296298	GCF_003466505.1	7345338		GCA_009880005.1	15800158	N/A	N/A		GCA_014845705.1	22455668	N/A	N/A		GCA_013625575.1	20674638	GCF_013625575.1	21172388		GCA_000147595.1	232498	GCF_000147595.1	461868		GCA_017165355.1	25325298	GCF_017165355.1	25399668
GCA_000599225.1	973788	GCF_000599225.1	1352138		GCA_000273275.1	442278	GCF_000273275.1	472748		GCA_003471555.1	7301428	GCF_003471555.1	7356198		GCA_900102865.1	3632298	GCF_900102865.1	3906778		GCA_902505435.1	19143218	GCF_902505435.1	20090728		GCA_009883335.1	15803448	N/A	N/A		GCA_008672425.1	14043678	N/A	N/A		GCA_017161745.1	25321668	GCF_017161745.1	25370008		GCA_000147575.1	232488	GCF_000147575.1	461828		GCA_000022225.1	23028	GCF_000022225.1	43188
GCA_003475385.1	7305238	GCF_003475385.1	7670108		GCA_009020775.1	14462958	GCF_009020775.1	14632828		GCA_009159095.1	14614048	GCF_009159095.1	14647628		GCA_001264045.1	2204278	GCF_001264045.1	2258578		GCA_901873505.1	25021098	GCF_901873505.1	25056368		GCA_009879935.1	15800048	N/A	N/A		GCA_008668635.1	14039878	N/A	N/A		GCA_017161845.1	25321768	GCF_017161845.1	25370148		GCA_000147275.1	232398	GCF_000147275.1	461668		GCA_001865295.1	3682338	GCF_001865295.1	3689408
GCA_000598605.1	973168	GCF_000598605.1	1353468		GCA_009020465.1	14462668	GCF_009020465.1	14569218		GCA_001020415.1	1798428	GCF_001020415.1	1800838		GCA_006546585.1	11602168	GCF_006546585.1	11695838		GCA_902505535.1	19143898	GCF_902505535.1	20093428		GCA_009877755.1	15797868	N/A	N/A		GCA_008668855.1	14040138	N/A	N/A		GCA_017161805.1	25321728	GCF_017161805.1	25371128		GCA_000147905.1	232508	GCF_000147905.1	461848		GCA_016458945.1	24365828	GCF_016458945.1	24453368
GCA_003363115.1	7016858	GCF_003363115.1	7042698		GCA_015557045.1	23279788	GCF_015557045.1	23331118		GCA_015549755.1	23272508	GCF_015549755.1	23322538		GCA_001263855.1	2203958	GCF_001263855.1	2252868		GCA_002833185.1	5740508	GCF_002833185.1	5775728		GCA_009877985.1	15798108	N/A	N/A		GCA_008669065.1	14040338	N/A	N/A		GCA_003408555.1	7108678	GCF_003408555.1	8465498		GCA_000148305.1	232688	GCF_000148305.1	461888		GCA_000730345.1	1174718	GCF_000730345.1	1503498
GCA_003472195.1	7302078	GCF_003472195.1	7670328		GCA_001405595.1	2504588	GCF_001405595.1	2613418		GCA_000155395.1	181698	GCF_000155395.1	181718		GCA_002914865.1	5985068	GCF_002914865.1	5991988		GCA_004333005.1	8716828	GCF_004333005.1	8730168		GCA_009883295.1	15803428	N/A	N/A		GCA_008670845.1	14042128	N/A	N/A		GCA_011044215.1	17297778	GCF_011044215.1	17349438		GCA_000147535.1	232468	GCF_000147535.1	461788		GCA_013167815.1	19705488	GCF_013167815.1	19745848
GCA_015831745.1	23643408	GCF_015831745.1	23689608		GCA_003469435.1	7299318	GCF_003469435.1	7423188		GCA_003094795.1	6455338	GCF_003094795.1	7201758		GCA_001685785.1	3344568	GCF_001685785.1	3348988		GCA_003457975.1	7287148	GCF_003457975.1	7345898		GCA_009883355.1	15803508	N/A	N/A		GCA_008668755.1	14040028	N/A	N/A		GCA_008931585.1	14357328	GCF_008931585.1	14632968		GCA_000147495.1	232448	GCF_000147495.1	461748		GCA_017164895.1	25324838	GCF_017164895.1	25388788
GCA_003439065.1	7210998	GCF_003439065.1	7666288		GCA_009019105.1	14461278	GCF_009019105.1	14563218		GCA_001405355.1	2504348	GCF_001405355.1	2597368		GCA_014779815.1	22351508	GCF_014779815.1	22376178		GCA_000730135.1	1174548	GCF_000730135.1	1354708		GCA_009877915.1	15798048	N/A	N/A		GCA_008671165.1	14042418	N/A	N/A		GCA_008931325.1	14356708	GCF_008931325.1	14456098		GCA_000148445.1	232708	GCF_000148445.1	461628		GCA_013167655.1	19705308	GCF_013167655.1	19746088
GCA_003471925.1	7301798	GCF_003471925.1	7669868		GCA_005845245.1	10688758	GCF_005845245.1	10740678		GCA_001546225.1	2857508	GCF_001546225.1	2879418		GCA_001263915.1	2204038	GCF_001263915.1	2252748		GCA_001940535.1	3958488	GCF_001940535.1	3969748		GCA_008680605.1	14051858	N/A	N/A		GCA_008668255.1	14039518	N/A	N/A		GCA_013625795.1	20674898	GCF_013625795.1	21172248		GCA_000148105.1	232588	GCF_000148105.1	236138		GCA_017164835.1	25324778	GCF_017164835.1	25387608
GCA_000598785.2	2551088	GCF_000598785.2	2611378		GCA_015553745.1	23276508	GCF_015553745.1	23329158		GCA_901212485.1	10551698	GCF_901212485.1	15421518		GCA_001685885.1	3344668	GCF_001685885.1	3349308		GCA_003472305.1	7302178	GCF_003472305.1	7356758		GCA_009877615.1	15797728	N/A	N/A		GCA_008668345.1	14039598	N/A	N/A		GCA_017161785.1	25321708	GCF_017161785.1	25372488		GCA_000148205.1	232638	GCF_000148205.1	461928		GCA_017164855.1	25324798	GCF_017164855.1	25387628
GCA_003464635.1	7294418	GCF_003464635.1	7665868		GCA_009020605.1	14462778	GCF_009020605.1	14631868		GCA_009160845.1	14615788	GCF_009160845.1	14647968		GCA_001685865.1	3344648	GCF_001685865.1	3350328		GCA_015555065.1	23277818	GCF_015555065.1	23327898		GCA_009878025.1	15798148	N/A	N/A		GCA_008662225.1	14033478	N/A	N/A		GCA_016864035.1	24969648	GCF_016864035.1	24991048		GCA_000148265.1	232668	GCF_000148265.1	235818		GCA_017164815.1	25324758	GCF_017164815.1	25388188
GCA_000599365.1	973928	GCF_000599365.1	1352608		GCA_015549605.1	23272348	GCF_015549605.1	23322978		GCA_003094735.1	6455288	GCF_003094735.1	7201958		GCA_001263935.1	2204148	GCF_001263935.1	2252488		GCA_003465095.1	7294878	GCF_003465095.1	7345458		GCA_009877635.1	15797768	N/A	N/A		GCA_008671255.1	14042498	N/A	N/A		GCA_017161825.1	25321748	GCF_017161825.1	25370088		GCA_000148185.1	232628	GCF_000148185.1	236158		GCA_017164975.1	25324918	GCF_017164975.1	25391688
GCA_000598885.1	973448	GCF_000598885.1	1352368		GCA_003459585.1	7289398	GCF_003459585.1	7349718		GCA_000299595.1	427698	GCF_000299595.1	494008		GCA_001685925.1	3344708	GCF_001685925.1	3349368		GCA_000730105.1	1174508	GCF_000730105.1	1355748		GCA_009881685.1	15801798	N/A	N/A		GCA_008668125.1	14039378	N/A	N/A		GCA_017161865.1	25321788	GCF_017161865.1	25369148		GCA_000147925.1	232518	GCF_000147925.1	234138		GCA_013167715.1	19705368	GCF_013167715.1	19745548
GCA_000598685.2	2551048	GCF_000598685.2	2611938		GCA_015559225.1	23281988	GCF_015559225.1	23332678		GCA_003094715.1	6455268	GCF_003094715.1	7201678		GCA_001685945.1	3344728	GCF_001685945.1	3349128		GCA_002832995.1	5740258	GCF_002832995.1	5775668		GCA_009878365.1	15798488	N/A	N/A		GCA_014866025.1	22485348	N/A	N/A		GCA_013743755.1	20884708	GCF_013743755.1	21389578		GCA_000148165.1	232618	GCF_000148165.1	461968		GCA_008926165.1	14351128	GCF_008926165.1	14455858
GCA_015669435.1	23421748	GCF_015669435.1	23450658		GCA_009020795.1	14462998	GCF_009020795.1	14632908		GCA_015667195.1	23419498	GCF_015667195.1	23447438		GCA_000226175.2	337348	GCF_000226175.1	654658		GCA_900157085.1	4120558	GCF_900157085.1	4139418		GCA_009878315.1	15798448	N/A	N/A							GCA_013747035.1	20888678	GCF_013747035.1	21389318		GCA_000147215.1	232218	GCF_000147215.1	235878		GCA_017164875.1	25324818	GCF_017164875.1	25391528
GCA_015551365.1	23274108	GCF_015551365.1	23324618		GCA_009020455.1	14462698	GCF_009020455.1	14631828		GCA_003094645.1	6455218	GCF_003094645.1	7201838		GCA_004802595.1	9356978	GCF_004802595.1	9485208		GCA_016759705.1	24742858	GCF_016759705.1	24779308		GCA_009878695.1	15798828	N/A	N/A							GCA_003964795.2	13586008	GCF_003964795.2	13761438		GCA_000147455.1	232428	GCF_000147455.1	461708		GCA_013343635.1	20075888	GCF_013343635.1	20097858
GCA_000599045.1	973608	GCF_000599045.1	1352078		GCA_902374035.1	13390778	GCF_902374035.1	13438178		GCA_003095035.1	6455588	GCF_003095035.1	7201938		GCA_001685765.1	3344548	GCF_001685765.1	3349188		GCA_003468805.1	7298698	GCF_003468805.1	7352418		GCA_009882125.1	15802248	N/A	N/A							GCA_008693905.1	14067808	GCF_008693905.1	14100988		GCA_000147255.1	232388	GCF_000147255.1	461648		GCA_017165295.1	25325238	GCF_017165295.1	25400048
GCA_003469305.1	7299188	GCF_003469305.1	7668508		GCA_005844235.1	10687748	GCF_005844235.1	10739908		GCA_009160865.1	14615808	GCF_009160865.1	14647988		GCA_001685845.1	3344628	GCF_001685845.1	3349068		GCA_003437995.1	7209928	GCF_003437995.1	7285898		GCA_009878555.1	15798668	N/A	N/A							GCA_016767735.1	24773018	GCF_016767735.1	24793168		GCA_000392875.1	678298	GCF_000392875.1	1087228		GCA_017165155.1	25325098	GCF_017165155.1	25399228
GCA_000218345.1	290688	GCF_000218345.1	291518		GCA_003460085.1	7289888	GCF_003460085.1	7348938		GCA_009160775.1	14615718	GCF_009160775.1	14647688		GCA_001685825.1	3344608	GCF_001685825.1	3350248		GCA_003464575.1	7294368	GCF_003464575.1	7345958		GCA_009878585.1	15798708	N/A	N/A							GCA_016767755.1	24773078	GCF_016767755.1	24794408		GCA_001544235.1	2855388	GCF_001544235.1	2860258		GCA_001890285.2	22522618	N/A	N/A
GCA_000599345.1	973908	GCF_000599345.1	1579328		GCA_003466245.1	7296058	GCF_003466245.1	7349658		GCA_000300215.1	428318	GCF_000300215.1	494028		GCA_901212525.1	10551758	GCF_901212525.1	15420838		GCA_003465745.1	7295518	GCF_003465745.1	7347298		GCA_009878265.1	15798408	N/A	N/A							GCA_010319625.1	16452068	GCF_010319625.1	17348218		GCA_900447895.1	6741558	GCF_900447895.1	6827328		GCA_017165255.1	25325198	GCF_017165255.1	25399448
GCA_000598985.1	973548	GCF_000598985.1	1353308		GCA_900624705.1	8461288	GCF_900624705.1	8525138		GCA_003573955.1	7458008	N/A	N/A		GCA_001685745.1	3344528	GCF_001685745.1	3350228		GCA_002833055.1	5740368	GCF_002833055.1	5776168		GCA_009879515.1	15799658	N/A	N/A							GCA_000807425.4	2289678	GCF_000807425.2	2298498		GCA_900447805.1	6996528	GCF_900447805.1	7029498		GCA_017165215.1	25325158	GCF_017165215.1	25400408
GCA_015548495.1	23271248	GCF_015548495.1	23324338		GCA_003470725.1	7300598	GCF_003470725.1	7355978		GCA_003573895.1	7457948	GCF_003573895.1	7467838		GCA_000247755.2	429698	GCF_000247755.1	468708		GCA_000730025.1	1174438	GCF_000730025.1	1354668		GCA_009878655.1	15798768	N/A	N/A							GCA_017161765.1	25321688	GCF_017161765.1	25369048		GCA_900448045.1	6999128	GCF_900448045.1	7024738		GCA_013167735.1	19705388	GCF_013167735.1	19745828
GCA_000598905.1	973468	GCF_000598905.1	1352668		GCA_003468325.1	7298138	GCF_003468325.1	7349938		GCA_008681015.1	14052278	N/A	N/A		GCA_001685705.1	3344488	GCF_001685705.1	3349328		GCA_000730035.1	1174468	GCF_000730035.1	1356288		GCA_009878735.1	15798848	N/A	N/A							GCA_016745355.1	24711828	GCF_016745355.1	24730568		GCA_003046875.1	6362758	GCF_003046875.1	6409588		GCA_017165135.1	25325078	GCF_017165135.1	25399118
GCA_008086695.1	13400358	GCF_008086695.1	13445918		GCA_009020815.1	14463018	GCF_009020815.1	14632848		GCA_008679685.1	14050938	N/A	N/A		GCA_001546235.1	2857518	GCF_001546235.1	2861318		GCA_003464685.1	7294478	GCF_003464685.1	7346898		GCA_009879375.1	15799488	N/A	N/A							GCA_013046845.1	19518208	GCF_013046845.1	19554758		GCA_003046915.1	6362818	GCF_003046915.1	6408328		GCA_017165075.1	25325018	GCF_017165075.1	25391788
GCA_007896595.1	13087608	GCF_007896595.1	13183928		GCA_015555865.1	23278608	GCF_015555865.1	23332218		GCA_001020275.1	1798268	GCF_001020275.1	1800578		GCA_902167895.1	12699518	GCF_902167895.1	12992128		GCA_016759655.1	24742828	GCF_016759655.1	24779168		GCA_009883255.1	15803408	N/A	N/A							GCA_016864135.1	24969748	GCF_016864135.1	24991068		GCA_003046945.1	6362838	GCF_003046945.1	6407928		GCA_017165055.1	25324998	GCF_017165055.1	25387708
GCA_000601095.1	976058	GCF_000601095.1	1353168		GCA_015549665.1	23272428	GCF_015549665.1	23324038		GCA_002469385.1	5214938	GCF_002469385.1	9029888		GCA_000466545.1	781438	GCF_000466545.1	815668		GCA_003466045.1	7295838	GCF_003466045.1	7345798		GCA_009878235.1	15798388	N/A	N/A							GCA_003186415.1	6593488	GCF_003186415.1	6606618		GCA_003046865.1	6362768	GCF_003046865.1	6408608		GCA_017165095.1	25325038	GCF_017165095.1	25388828
GCA_000599025.1	973588	GCF_000599025.1	1352098		GCA_003469475.1	7299358	GCF_003469475.1	7423528		GCA_008679935.1	14051198	N/A	N/A		GCA_003370125.1	7057778	GCF_003370125.1	7079738		GCA_016759725.1	24742878	GCF_016759725.1	24779428		GCA_009878675.1	15798808	N/A	N/A							GCA_003186565.1	6593598	GCF_003186565.1	6604978		GCA_003046965.1	6362848	GCF_003046965.1	6409288		GCA_017165015.1	25324958	GCF_017165015.1	25388228
GCA_003468145.1	7297938	GCF_003468145.1	7666408		GCA_015551105.1	23273848	GCF_015551105.1	23322958		GCA_900445665.1	6740638	GCF_900445665.1	13230688		GCA_003370105.1	7057718	GCF_003370105.1	7078458		GCA_003466425.1	7296218	GCF_003466425.1	7347398		GCA_009878975.1	15799128	N/A	N/A							GCA_012975085.1	19428328	GCF_012975085.1	19439088		GCA_002206445.2	5910048	GCF_002206445.1	5923518		GCA_001890245.1	3768538	GCF_001890245.1	3832968
GCA_012844105.1	19263208	GCF_012844105.1	19355688		GCA_015557755.1	23280508	GCF_015557755.1	23332918		GCA_905205325.1	24871968	N/A	N/A		GCA_003370175.1	7057808	GCF_003370175.1	7079118		GCA_003471915.1	7301818	GCF_003471915.1	7355578		GCA_009879655.1	15799788	N/A	N/A							GCA_003965345.2	8683018	GCF_003965345.2	8699708		GCA_900447755.1	6995088	GCF_900447755.1	7019558		GCA_013167435.1	19705088	GCF_013167435.1	19745768
GCA_000599245.1	973808	GCF_000599245.1	1352158		GCA_015550845.1	23273588	GCF_015550845.1	23322898		GCA_001576865.1	2907578	N/A	N/A		GCA_003370265.1	7057898	GCF_003370265.1	7080798		GCA_004334695.1	8718508	GCF_004334695.1	8730048		GCA_009878885.1	15799018	N/A	N/A							GCA_008124025.1	13449618	GCF_008124025.1	13571938		GCA_003046905.1	6362798	GCF_003046905.1	6409228		GCA_013167415.1	19705068	GCF_013167415.1	19745368
GCA_015553755.1	23276498	GCF_015553755.1	23327438		GCA_015548005.1	23270748	GCF_015548005.1	23323338		GCA_003474045.1	7303898	GCF_003474045.1	9076688		GCA_003370295.1	7057928	GCF_003370295.1	7079558		GCA_003472405.1	7302278	GCF_003472405.1	7356058		GCA_009878995.1	15799138	N/A	N/A							GCA_008123985.1	13449578	GCF_008123985.1	13572058		GCA_003046985.1	6362868	GCF_003046985.1	6408888		GCA_001890205.1	3768498	GCF_001890205.1	3832868
GCA_000599265.1	973828	GCF_000599265.1	1351918		GCA_000699825.1	1105188	GCF_000699825.1	1469198		GCA_008669135.1	14040378	N/A	N/A		GCA_000568895.1	943008	GCF_000568895.1	1355928		GCA_003790375.1	7950018	GCF_003790375.1	7969188		GCA_009878465.1	15798608	N/A	N/A							GCA_000750225.1	1198248	GCF_000750225.1	1492078		GCA_900447835.1	6996568	GCF_900447835.1	7019098		GCA_013167135.1	19704788	GCF_013167135.1	19745668
GCA_015669295.1	23421598	GCF_015669295.1	23450638		GCA_009019185.1	14461358	GCF_009019185.1	14632228		GCA_014848835.1	22458658	N/A	N/A		GCA_000568875.1	942988	GCF_000568875.1	1579508		GCA_015554225.1	23276988	GCF_015554225.1	23327978		GCA_009878455.1	15798568	N/A	N/A							GCA_000814205.1	1464238	GCF_000814205.1	1489908		GCA_002206315.2	5910208	GCF_002206315.1	5924658		GCA_013167495.1	19705148	GCF_013167495.1	19745428
GCA_001692695.1	3364238	GCF_001692695.1	3365478		GCA_003464785.1	7294578	GCF_003464785.1	7347878		GCA_001576895.1	2907558	N/A	N/A		GCA_905201205.1	24863848	N/A	N/A		GCA_016759845.1	24743038	GCF_016759845.1	24781288		GCA_009878665.1	15798798	N/A	N/A							GCA_000750275.1	1198288	GCF_000750275.1	1492098		GCA_011754425.1	18110788	GCF_011754425.1	18118558		GCA_017165035.1	25324978	GCF_017165035.1	25387688
GCA_014042405.1	21380068	GCF_014042405.1	21535508		GCA_015552985.1	23275728	GCF_015552985.1	23327578		GCA_014849155.1	22458958	N/A	N/A		GCA_001576875.1	2907548	N/A	N/A		GCA_902505515.1	19143598	GCF_902505515.1	20093618		GCA_009878525.1	15798648	N/A	N/A							GCA_015910385.1	23736998	GCF_015910385.1	23800658		GCA_900447765.1	6996548	GCF_900447765.1	7017978		GCA_009738455.1	15594218	GCF_009738455.1	15599488
GCA_001699885.1	3374018	GCF_001699885.1	3375738		GCA_003437005.1	7208948	GCF_003437005.1	7285178		GCA_001915215.1	3915418	N/A	N/A		GCA_000741125.1	1189348	GCF_000741125.1	1399118		GCA_902505525.1	19143738	GCF_902505525.1	20093498		GCA_009878595.1	15798738	N/A	N/A							GCA_009905155.1	15855798	GCF_009905155.1	15887818		GCA_004802475.1	9356538	GCF_004802475.1	9486228		GCA_003019175.1	6292518	GCF_003019175.1	6307778
GCA_013867505.1	21055128	GCF_013867505.1	21424468		GCA_009020805.1	14462978	GCF_009020805.1	14632868		GCA_008670815.1	14042088	N/A	N/A		GCA_001311295.1	2387988	GCF_001311295.1	2396558		GCA_015667025.1	23419338	GCF_015667025.1	23447198		GCA_009878255.1	15798378	N/A	N/A							GCA_013873515.1	21065828	GCF_013873515.1	21424568		GCA_900683515.1	8660108	GCF_900683515.1	8783048		GCA_001650275.1	3269798	GCF_001650275.1	3274208
GCA_000273135.1	442318	GCF_000273135.1	472608		GCA_015547185.1	23269928	GCF_015547185.1	23308498		GCA_014871885.1	22491248	N/A	N/A		GCA_014847835.1	22457748	N/A	N/A		GCA_003130775.1	6500568	GCF_003130775.1	6577548		GCA_009878115.1	15798268	N/A	N/A							GCA_015910245.1	23736858	GCF_015910245.1	23805978		GCA_900447885.1	6995468	GCF_900447885.1	7017918		GCA_005222285.1	9825278	GCF_005222285.1	9846548
GCA_003458215.1	7287838	GCF_003458215.1	7665248		GCA_015560645.1	23283408	GCF_015560645.1	24749658		GCA_001311705.1	2388398	GCF_001311705.1	2396658		GCA_003370195.1	7057818	GCF_003370195.1	9058298		GCA_902505555.1	19144018	GCF_902505555.1	20093598		GCA_009878245.1	15798368	N/A	N/A							GCA_015535055.1	23256548	GCF_015535055.1	23308178		GCA_003144715.1	6520348	GCF_003144715.1	6574468		GCA_005222405.1	9825398	GCF_005222405.1	9846928
GCA_001699875.1	3424088	GCF_001699875.1	3424698		GCA_015124975.1	22787048	GCF_015124975.1	22825198							GCA_003370155.1	7057768	GCF_003370155.1	9058238		GCA_004167725.1	8481648	GCF_004167725.1	8542698		GCA_009882085.1	15802218	N/A	N/A							GCA_014771415.1	22341638	GCF_014771415.1	22351188		GCA_002206545.2	5910508	GCF_002206545.2	5926668		GCA_013343595.1	20075848	GCF_013343595.1	20097898
GCA_000599185.2	2551168	GCF_000599185.2	2613718		GCA_003464525.1	7294338	GCF_003464525.1	7349398												GCA_902167775.1	12700148	GCF_902167775.1	12990968		GCA_009878375.1	15798508	N/A	N/A							GCA_016864155.1	24969768	GCF_016864155.1	24990628		GCA_001878765.1	3726408	GCF_001878765.1	3729698		GCA_017165335.1	25325278	GCF_017165335.1	25400828
GCA_000599145.2	2551128	GCF_000599145.2	2612798		GCA_015549845.1	23272598	GCF_015549845.1	23323018												GCA_002076095.1	4327848	GCF_002076095.1	4330998		GCA_009878515.1	15798638	N/A	N/A							GCA_009728975.1	15551588	GCF_009728975.1	15589168		GCA_014212225.1	21616558	GCF_014212225.1	21662598		GCA_001612495.1	3170738	GCF_001612495.1	3179038
GCA_000599385.1	973948	GCF_000599385.1	1352118		GCA_009020445.1	14462678	GCF_009020445.1	14631888												GCA_008868445.1	14289188	GCF_008868445.1	14388428		GCA_009879145.1	15799268	N/A	N/A							GCA_900635705.1	8119888	GCF_900635705.1	8150258		GCA_901543485.1	11335768	GCF_901543485.1	13009948		GCA_005221585.1	9824578	GCF_005221585.1	9839768
GCA_003463545.1	7293338	GCF_003463545.1	7665368		GCA_001578555.1	2925318	GCF_001578555.1	2930728												GCA_016069995.1	23913688	GCF_016069995.1	23959248		GCA_009879115.1	15799228	N/A	N/A							GCA_003428425.1	7187578	GCF_003428425.1	7261358		GCA_900447845.1	6995028	GCF_900447845.1	7018338		GCA_013167475.1	19705128	GCF_013167475.1	19746368
GCA_015553295.1	23276048	GCF_015553295.1	23328338		GCA_015560385.1	23283128	GCF_015560385.1	23334318												GCA_003474905.1	7304758	GCF_003474905.1	7359038		GCA_009879295.1	15799408	N/A	N/A							GCA_013731155.1	20869498	GCF_013731155.1	21389378		GCA_011754415.1	18110808	GCF_011754415.1	18119378		GCA_008926145.1	14351068	GCF_008926145.1	14456318
GCA_000162135.1	195018	GCF_000162135.1	195038		GCA_001406635.1	2505668	GCF_001406635.1	2613638												GCA_003437095.1	7209028	GCF_003437095.1	7285778		GCA_009879075.1	15799188	N/A	N/A							GCA_015910305.1	23736918	N/A	N/A		GCA_003144755.1	6520388	GCF_003144755.1	6574828		GCA_017165275.1	25325218	GCF_017165275.1	25398908
GCA_000598645.1	973208	GCF_000598645.1	1352198		GCA_015561145.1	23283878	GCF_015561145.1	24749698												GCA_002833255.1	5740608	GCF_002833255.1	5775748		GCA_009879175.1	15799288	N/A	N/A							GCA_014109705.1	21480738	GCF_014109705.1	21548388		GCA_003144735.1	6520368	GCF_003144735.1	6542598		GCA_017165235.1	25325178	GCF_017165235.1	25400568
GCA_900624785.1	8461588	GCF_900624785.1	8525398		GCA_009019245.1	14461428	GCF_009019245.1	14632288												GCA_003437105.1	7209048	GCF_003437105.1	7284568		GCA_009883175.1	15803288	N/A	N/A							GCA_900177445.1	4390268	GCF_900177445.1	4404278		GCA_001878785.1	3726388	GCF_001878785.1	3729758		GCA_008925965.1	14350908	GCF_008925965.1	14455818
GCA_002811085.1	5705198	GCF_002811085.1	5713868		GCA_009020005.1	14462198	GCF_009020005.1	14659448												GCA_002832945.1	5740228	GCF_002832945.1	5776568		GCA_009878895.1	15799028	N/A	N/A							GCA_015910425.1	23737038	N/A	N/A		GCA_900447795.1	6998308	GCF_900447795.1	7029858		GCA_017165455.1	25325398	GCF_017165455.1	25399728
GCA_015550765.1	23273518	GCF_015550765.1	23323658		GCA_015550455.1	23273208	GCF_015550455.1	23323098												GCA_003475025.1	7304878	GCF_003475025.1	7359738		GCA_009879815.1	15799928	N/A	N/A							GCA_015910225.1	23736838	N/A	N/A		GCA_001662265.1	3297868	GCF_001662265.1	3299198		GCA_003017375.1	6290728	GCF_003017375.1	6308278
GCA_000599165.2	2551148	GCF_000599165.2	2611978		GCA_009019195.1	14461378	GCF_009019195.1	14632268												GCA_002833115.1	5740548	GCF_002833115.1	5776648		GCA_009878325.1	15798438	N/A	N/A							GCA_014333255.1	21828678	GCF_014333255.1	21838418		GCA_001878755.1	3726378	GCF_001878755.1	3729658		GCA_013167235.1	19704888	GCF_013167235.1	19745688
GCA_000599305.1	973868	GCF_000599305.1	1352218		GCA_009019275.1	14461478	GCF_009019275.1	14632108												GCA_003465785.1	7295568	GCF_003465785.1	7347358		GCA_009878175.1	15798288	N/A	N/A							GCA_902166485.1	12057088	GCF_902166485.1	15421398		GCA_014805465.1	22388838	GCF_014805465.1	22423978		GCA_014825845.1	22412008	GCF_014825845.1	22437428
GCA_000157015.1	184938	GCF_000157015.1	184958		GCA_009019535.1	14461738	GCF_009019535.1	14632768												GCA_003466075.1	7295878	GCF_003466075.1	7345098		GCA_009878185.1	15798308	N/A	N/A							GCA_014333275.1	21828698	GCF_014333275.1	21838518		GCA_900447745.1	6995428	GCF_900447745.1	7018398		GCA_001677475.1	3327418	GCF_001677475.1	3329828
GCA_015558985.1	23281738	GCF_015558985.1	23334138		GCA_009019875.1	14462078	GCF_009019875.1	14632708												GCA_004334205.1	8718028	GCF_004334205.1	8729828		GCA_009878415.1	15798538	N/A	N/A							GCA_003999755.1	8200388	GCF_003999755.1	8222088		GCA_900448285.1	7000148	GCF_900448285.1	7029338		GCA_008727135.1	14133608	GCF_008727135.1	14261218
GCA_002810985.1	5705118	GCF_002810985.1	5713848		GCA_009019835.1	14462038	GCF_009019835.1	14632688												GCA_003468005.1	7297798	GCF_003468005.1	7346218		GCA_009878855.1	15798968	N/A	N/A							GCA_902164705.1	12053388	GCF_902164705.1	15421018		GCA_900447775.1	6994148	GCF_900447775.1	7017878		GCA_004010575.1	8216428	GCF_004010575.1	8232068
GCA_002811035.1	5705158	GCF_002811035.1	5714868		GCA_009019725.1	14461928	GCF_009019725.1	14632508												GCA_003437715.1	7209648	GCF_003437715.1	7285698		GCA_009879765.1	15799908	N/A	N/A							GCA_902164655.1	12053308	GCF_902164655.1	15421358		GCA_900447725.1	6995548	GCF_900447725.1	7018618		GCA_013167535.1	19705188	GCF_013167535.1	19745788
GCA_003471745.1	7301618	GCF_003471745.1	7668768		GCA_009019285.1	14461458	GCF_009019285.1	14569028												GCA_900157095.1	4120478	GCF_900157095.1	4137238		GCA_009879835.1	15799948	N/A	N/A							GCA_902166595.1	12057168	GCF_902166595.1	15421418		GCA_900447825.1	6993848	GCF_900447825.1	7017558		GCA_009432215.1	14908118	GCF_009432215.1	14990998
GCA_902364655.1	13389238	GCF_902364655.1	13437558		GCA_009019975.1	14462158	GCF_009019975.1	14659488												GCA_002075875.1	4327648	GCF_002075875.1	4330838		GCA_009878795.1	15798938	N/A	N/A							GCA_902166375.1	12056808	GCF_902166375.1	15421798		GCA_901543445.1	11335748	GCF_901543445.1	13009048		GCA_013168215.1	19705868	GCF_013168215.1	19745648
GCA_014639005.1	22182148	GCF_014639005.1	22204168		GCA_009019385.1	14461558	GCF_009019385.1	14632408												GCA_003438385.1	7210318	GCF_003438385.1	7285878		GCA_009878985.1	15799118	N/A	N/A							GCA_902166455.1	12056948	GCF_902166455.1	15421058		GCA_901543465.1	11335788	GCF_901543465.1	13010328		GCA_002946715.1	6090228	GCF_002946715.1	6153578
GCA_000598565.1	973128	GCF_000598565.1	1352328		GCA_009019355.1	14461598	GCF_009019355.1	14632148												GCA_016634435.1	24550968	GCF_016634435.1	24576118		GCA_009878815.1	15798948	N/A	N/A							GCA_902166805.1	12057668	GCF_902166805.1	15421138		GCA_003144655.1	6520318	GCF_003144655.1	6542518		GCA_008727155.1	14133628	GCF_008727155.1	14261358
GCA_015560515.1	23283268	GCF_015560515.1	23334478		GCA_009019985.1	14462178	GCF_009019985.1	14659468												GCA_004334745.1	8718568	GCF_004334745.1	8731448		GCA_009878615.1	15798748	N/A	N/A							GCA_902166535.1	12057048	GCF_902166535.1	21731028		GCA_003144635.1	6520308	GCF_003144635.1	6574728		GCA_013167315.1	19704968	GCF_013167315.1	19745728
GCA_000598845.1	973408	GCF_000598845.1	1352268		GCA_009019445.1	14461628	GCF_009019445.1	14632348												GCA_015670475.1	23422778	GCF_015670475.1	23449318		GCA_009878125.1	15798248	N/A	N/A							GCA_013707135.1	20837638	GCF_013707135.1	21389298		GCA_900447855.1	6995128	GCF_900447855.1	7018218		GCA_017164775.1	25324718	GCF_017164775.1	25391428
GCA_001816225.2	5840478	GCF_001816225.2	5854898		GCA_009019885.1	14462058	GCF_009019885.1	14632728												GCA_003473205.1	7303078	GCF_003473205.1	7357978		GCA_009878135.1	15798258	N/A	N/A							GCA_013708455.1	20839238	GCF_013708455.1	21388918		GCA_900683585.1	8660228	GCF_900683585.1	8783108		GCA_003019215.1	6292558	GCF_003019215.1	6307318
GCA_000601075.2	2551348	GCF_000601075.2	2611998		GCA_009019775.1	14461958	GCF_009019775.1	14632528												GCA_003464805.1	7294608	GCF_003464805.1	7345058		GCA_009878215.1	15798328	N/A	N/A							GCA_001875655.1	3720988	GCF_001875655.1	3744078		GCA_014212115.1	21616448	GCF_014212115.1	21665328		GCA_000803705.1	1423388	GCF_000803705.1	1490448
GCA_002810995.1	5705108	GCF_002810995.1	5714828		GCA_009019825.1	14462018	GCF_009019825.1	14632608												GCA_003465365.1	7295198	GCF_003465365.1	7346838		GCA_009878575.1	15798698	N/A	N/A							GCA_000213995.1	284078	GCF_000213995.1	285668		GCA_900447705.1	6995148	GCF_900447705.1	7019158		GCA_015353135.1	23055648	GCF_015353135.1	23060588
GCA_015547555.1	23270298	GCF_015547555.1	23324598		GCA_015558535.1	23281288	GCF_015558535.1	23333098												GCA_002833065.1	5740378	GCF_002833065.1	5776588		GCA_009879485.1	15799608	N/A	N/A							GCA_002206155.2	5909988	GCF_002206155.2	5924618		GCA_014212215.1	21616528	GCF_014212215.1	21662188		GCA_003019155.1	6292498	GCF_003019155.1	6306518
GCA_000599005.1	973568	GCF_000599005.1	1352488		GCA_009019585.1	14461778	GCF_009019585.1	14632068												GCA_002833075.1	5740388	GCF_002833075.1	5775188		GCA_009878785.1	15798928	N/A	N/A							GCA_016774265.1	24785108	GCF_016774265.1	24821488		GCA_002973775.1	6175058	GCF_002973775.1	6209268		GCA_013168115.1	19705768	GCF_013168115.1	19745628
GCA_000598545.2	2551028	GCF_000598545.2	2612698		GCA_009019935.1	14462138	GCF_009019935.1	14632788												GCA_003465455.1	7295238	GCF_003465455.1	7345678		GCA_009883235.1	15803368	N/A	N/A							GCA_016774285.1	24785128	GCF_016774285.1	24822248		GCA_000519645.1	892658	GCF_000519645.1	1392268		GCA_002220265.1	4684268	GCF_002220265.1	4685638
GCA_002811025.1	5705138	GCF_002811025.1	5714328		GCA_009019235.1	14461438	GCF_009019235.1	14570758												GCA_002833125.1	5740428	GCF_002833125.1	5776608		GCA_009879745.1	15799868	N/A	N/A							GCA_016773095.1	24783908	GCF_016773095.1	24822108		GCA_000519665.1	892678	GCF_000519665.1	1392668		GCA_017164795.1	25324738	GCF_017164795.1	25388768
GCA_000598925.1	973488	GCF_000598925.1	1352928		GCA_009019615.1	14461798	GCF_009019615.1	14632548												GCA_015547105.1	23269858	GCF_015547105.1	23296218		GCA_009879735.1	15799848	N/A	N/A							GCA_016772875.1	24783688	GCF_016772875.1	24798228		GCA_000519845.1	892858	GCF_000519845.1	1389768		GCA_009664305.1	15412728	GCF_009664305.1	15416428
GCA_000598245.1	972808	GCF_000598245.1	1353508		GCA_009019395.1	14461588	GCF_009019395.1	14632388												GCA_016759765.1	24742938	GCF_016759765.1	24781268		GCA_009882275.1	15802408	N/A	N/A							GCA_016774215.1	24785048	GCF_016774215.1	24821868		GCA_003144685.1	6520288	GCF_003144685.1	6574768		GCA_004010655.1	8216508	GCF_004010655.1	8230548
GCA_000601055.1	976018	GCF_000601055.1	1352308		GCA_009019945.1	14462118	GCF_009019945.1	14632748												GCA_900157075.1	4120578	GCF_900157075.1	4137318		GCA_009877005.1	15797148	N/A	N/A							GCA_016773115.1	24783928	GCF_016773115.1	24822148		GCA_000519625.1	892638	GCF_000519625.1	1894808		GCA_004010695.1	8216548	GCF_004010695.1	8230008
GCA_000598825.1	973388	GCF_000598825.1	1352468		GCA_009019345.1	14461528	GCF_009019345.1	14632428												GCA_003475865.1	7305718	GCF_003475865.1	7360258		GCA_009877075.1	15797248	N/A	N/A							GCA_016774045.1	24784888	GCF_016774045.1	24821328		GCA_000519825.1	892838	GCF_000519825.1	1392508		GCA_013167635.1	19705288	GCF_013167635.1	19745808
GCA_003465265.1	7295068	GCF_003465265.1	7665948		GCA_009019805.1	14461998	GCF_009019805.1	14632568												GCA_016648895.1	24587928	GCF_016648895.1	24636148		GCA_009877775.1	15797908	N/A	N/A							GCA_016773195.1	24784028	GCF_016773195.1	24822168		GCA_003319605.1	6893348	GCF_003319605.1	6906138		GCA_001558995.2	3269708	GCF_001558995.2	3271888
GCA_003471465.1	7301338	GCF_003471465.1	7669728		GCA_009019735.1	14461938	GCF_009019735.1	14632488												GCA_003437135.1	7209068	GCF_003437135.1	7284428		GCA_009881765.1	15801898	N/A	N/A							GCA_016774155.1	24784988	GCF_016774155.1	24821348		GCA_000519565.1	892578	GCF_000519565.1	1392188		GCA_013167515.1	19705168	GCF_013167515.1	19745448
GCA_000601035.1	975998	GCF_000601035.1	1351978		GCA_009019315.1	14461498	GCF_009019315.1	14632328												GCA_002833205.1	5740588	GCF_002833205.1	5775268		GCA_009882005.1	15802128	N/A	N/A							GCA_016774245.1	24785088	GCF_016774245.1	24821368		GCA_000407305.1	698938	GCF_000407305.1	703608		GCA_013168255.1	19705908	GCF_013168255.1	19746288
GCA_002811065.1	5705178	GCF_002811065.1	5715448		GCA_009019785.1	14461978	GCF_009019785.1	14632588												GCA_016759805.1	24742958	GCF_016759805.1	24779648		GCA_009882075.1	15802188	N/A	N/A							GCA_016773995.1	24784828	GCF_016773995.1	24822188		GCA_000519525.1	892538	GCF_000519525.1	1392408		GCA_005885955.1	10741668	GCF_005885955.1	10752748
GCA_015070945.1	22731478	GCF_015070945.1	22824498		GCA_009019455.1	14461658	GCF_009019455.1	14632248												GCA_016759665.1	24742838	GCF_016759665.1	24781248		GCA_009877675.1	15797788	N/A	N/A							GCA_016773055.1	24783868	GCF_016773055.1	24821288		GCA_902165675.1	12055408	GCF_902165675.1	12156418		GCA_013168155.1	19705808	GCF_013168155.1	19746228
GCA_000598665.1	973228	GCF_000598665.1	1352288		GCA_009019905.1	14462098	GCF_009019905.1	14632628												GCA_015560565.1	23283308	GCF_015560565.1	23332818		GCA_009877855.1	15797998	N/A	N/A							GCA_016772915.1	24783748	GCF_016772915.1	24821628		GCA_000519925.1	892938	GCF_000519925.1	1389788		GCA_001890325.1	3768618	GCF_001890325.1	3833468
GCA_000598865.1	973428	GCF_000598865.1	1352728		GCA_015552405.1	23275148	GCF_015552405.1	23326558												GCA_002833015.1	5740308	GCF_002833015.1	5775708		GCA_009877715.1	15797828	N/A	N/A							GCA_000807735.1	1442038	GCF_000807735.1	1471638		GCA_000396985.1	684008	GCF_000396985.1	1090748		GCA_001890225.1	3768518	GCF_001890225.1	3833528
GCA_001054865.1	1867258	GCF_001054865.1	2007218		GCA_009020115.1	14462298	GCF_009020115.1	14548098												GCA_004333905.1	8717728	GCF_004333905.1	8729608		GCA_009882045.1	15802168	N/A	N/A							GCA_016774115.1	24784948	GCF_016774115.1	24821808		GCA_902160505.1	12033588	GCF_902160505.1	12302168		GCA_014623405.1	22165918	GCF_014623405.1	22176498
GCA_013694025.1	20776548	GCF_013694025.1	21387578		GCA_009019435.1	14461638	GCF_009019435.1	14632448												GCA_000730045.1	1174478	GCF_000730045.1	1355788		GCA_009877815.1	15797928	N/A	N/A							GCA_016774195.1	24785028	GCF_016774195.1	24822208		GCA_902159565.1	12025258	GCF_902159565.1	12294528		GCA_013167875.1	19705548	GCF_013167875.1	19746528
GCA_000598525.1	973088	GCF_000598525.1	1352248		GCA_009019545.1	14461728	GCF_009019545.1	14632028												GCA_015551415.1	23274168	GCF_015551415.1	23323738		GCA_009877785.1	15797898	N/A	N/A							GCA_016773065.1	24783888	GCF_016773065.1	24821428		GCA_902160595.1	12033728	GCF_902160595.1	12293748		GCA_003966425.1	8124878	GCF_003966425.1	8149978
GCA_001056335.1	1868718	GCF_001056335.1	2006098		GCA_015124985.1	22787058	GCF_015124985.1	22825158												GCA_002075935.1	4327738	GCF_002075935.1	4330178		GCA_009877925.1	15798058	N/A	N/A							GCA_016774175.1	24785008	GCF_016774175.1	24821468		GCA_902163685.1	12050808	GCF_902163685.1	12294328		GCA_900635185.1	8118948	GCF_900635185.1	8156458
GCA_000598285.1	972848	GCF_000598285.1	1352508		GCA_009019335.1	14461538	GCF_009019335.1	14632368												GCA_003465545.1	7295338	GCF_003465545.1	7345578		GCA_009877875.1	15798008	N/A	N/A							GCA_014101335.1	21472258	GCF_014101335.1	21544128		GCA_902160455.1	12033568	GCF_902160455.1	12297208		GCA_002156845.1	4513498	GCF_002156845.1	4529778
GCA_000598225.1	972788	GCF_000598225.1	1352648		GCA_009019695.1	14461878	GCF_009019695.1	14632668												GCA_003437455.1	7209388	GCF_003437455.1	7287498		GCA_009877935.1	15798068	N/A	N/A							GCA_003054605.1	6378458	GCF_003054605.1	6403188		GCA_900683495.1	8660068	GCF_900683495.1	8777298		GCA_013168095.1	19705748	GCF_013168095.1	19746628
GCA_001580095.1	2930388	GCF_001580095.1	2931088		GCA_009019645.1	14461828	GCF_009019645.1	14632648												GCA_002076025.1	4327778	GCF_002076025.1	4351918		GCA_009878035.1	15798168	N/A	N/A							GCA_000938355.2	1748988	GCF_000938355.2	1753978		GCA_000519465.1	892478	GCF_000519465.1	1392648		GCA_001806265.1	3562738	GCF_001806265.1	3613268
GCA_001580105.1	2930378	GCF_001580105.1	2931148		GCA_009019555.1	14461758	GCF_009019555.1	14631908												GCA_004334705.1	8718528	GCF_004334705.1	8730028		GCA_009877735.1	15797848	N/A	N/A							GCA_003054595.1	6378468	GCF_003054595.1	6404028		GCA_015230875.1	22912688	GCF_015230875.1	22930878		GCA_001806285.1	3562758	GCF_001806285.1	3613948
GCA_000598465.1	973028	GCF_000598465.1	1353388		GCA_009020365.1	14462578	GCF_009020365.1	14554178												GCA_005844115.1	10687608	GCF_005844115.1	10739248		GCA_009877955.1	15798098	N/A	N/A							GCA_003260505.1	6717128	GCF_003260505.1	6725798		GCA_015230885.1	22912708	GCF_015230885.1	22930918		GCA_005222325.1	9825318	GCF_005222325.1	9847208
GCA_000599085.1	973648	GCF_000599085.1	1353088		GCA_009019635.1	14461838	GCF_009019635.1	14631928												GCA_015558685.1	23281448	GCF_015558685.1	23330878		GCA_009878015.1	15798128	N/A	N/A							GCA_003000715.1	6226478	GCF_003000715.1	6246128		GCA_902162785.1	12043928	GCF_902162785.1	12145898		GCA_016458885.1	24365768	GCF_016458885.1	24453648
GCA_001054895.1	1867278	GCF_001054895.1	2006878		GCA_013361195.1	20112268	GCF_013361195.1	20122258												GCA_004333045.1	8716888	GCF_004333045.1	8729228		GCA_009881595.1	15801728	N/A	N/A							GCA_900447525.1	6982408	GCF_900447525.1	7005558		GCA_003319475.1	6893158	GCF_003319475.1	6904218		GCA_009432915.1	14908838	GCF_009432915.1	14991018
GCA_000598205.1	972768	GCF_000598205.1	1353548		GCA_015670605.1	23422928	GCF_015670605.1	23452538												GCA_003471245.1	7301108	GCF_003471245.1	7355458		GCA_009878065.1	15798198	N/A	N/A							GCA_016773135.1	24783948	GCF_016773135.1	24821668		GCA_902165255.1	12054668	GCF_902165255.1	12145758		GCA_013167355.1	19705008	GCF_013167355.1	19746008
GCA_000598505.1	973068	GCF_000598505.1	1353268		GCA_009019475.1	14461678	GCF_009019475.1	14632188												GCA_001595465.1	3130788	GCF_001595465.1	3131208		GCA_009879775.1	15799898	N/A	N/A							GCA_016772905.1	24783728	GCF_016772905.1	24821608		GCA_003319505.1	6893198	GCF_003319505.1	6906178		GCA_005222365.1	9825358	GCF_005222365.1	9846708
GCA_000598145.1	972708	GCF_000598145.1	1352808		GCA_015671055.1	23423358	GCF_015671055.1	23454398												GCA_004334555.1	8718368	GCF_004334555.1	8731868		GCA_009878955.1	15799068	N/A	N/A							GCA_016773155.1	24783968	GCF_016773155.1	24821308		GCA_013449975.1	20444558	GCF_013449975.1	20660798		GCA_013168075.1	19705728	GCF_013168075.1	19746188
GCA_000599125.1	973688	GCF_000599125.1	1352388		GCA_009019655.1	14461858	GCF_009019655.1	14632468												GCA_004334485.1	8718308	GCF_004334485.1	8729968		GCA_009879005.1	15799148	N/A	N/A							GCA_016774235.1	24785068	GCF_016774235.1	24821888		GCA_902164395.1	12052828	GCF_902164395.1	12301328		GCA_017165415.1	25325358	GCF_017165415.1	25400908
GCA_000598485.1	973048	GCF_000598485.1	1579128		GCA_015668465.1	23420788	GCF_015668465.1	23450278												GCA_003475835.1	7305698	GCF_003475835.1	7360678		GCA_009883145.1	15803268	N/A	N/A							GCA_016773015.1	24783828	GCF_016773015.1	24821648		GCA_003426185.1	7136038	GCF_003426185.1	7219278		GCA_005221785.1	9824778	GCF_005221785.1	9839908
GCA_000598185.2	2551008	GCF_000598185.2	2612618		GCA_015669845.1	23422158	GCF_015669845.1	23450318												GCA_902505475.1	19143338	GCF_902505475.1	20091908		GCA_009878755.1	15798868	N/A	N/A							GCA_900447375.1	6756328	GCF_900447375.1	6859038		GCA_902162265.1	12039608	GCF_902162265.1	12293408		GCA_013168195.1	19705848	GCF_013168195.1	19746648
GCA_000598365.1	972928	GCF_000598365.1	1352988		GCA_000939155.1	1654278	GCF_000939155.1	1660598												GCA_004332895.1	8716728	GCF_004332895.1	8730148		GCA_009878425.1	15798548	N/A	N/A							GCA_000783835.2	5908158	GCF_000783835.2	5923098		GCA_902160035.1	12030028	GCF_902160035.1	12156558		GCA_014622985.1	22165478	GCF_014622985.1	22176298
GCA_901212445.1	11164098	GCF_901212445.1	15421998		GCA_001403955.1	2502948	GCF_001403955.1	2597608												GCA_000786175.1	1387638	GCF_000786175.1	1809128		GCA_009879475.1	15799588	N/A	N/A							GCA_900447335.1	6982388	GCF_900447335.1	7005358		GCA_902159945.1	12029968	GCF_902159945.1	12155998		GCA_014623185.1	22165678	GCF_014623185.1	22176398
GCA_000598265.1	972828	GCF_000598265.1	1353048		GCA_009020435.1	14462628	GCF_009020435.1	14562828												GCA_004332945.1	8716788	GCF_004332945.1	8729148		GCA_009882195.1	15802328	N/A	N/A							GCA_900447645.1	6986908	GCF_900447645.1	7008158		GCA_902159085.1	12019978	GCF_902159085.1	12293438		GCA_014607555.1	22148138	GCF_014607555.1	22163708
GCA_001058775.1	1871138	GCF_001058775.1	2006958		GCA_009019175.1	14461398	GCF_009019175.1	14567718												GCA_015550145.1	23272888	GCF_015550145.1	23321058		GCA_009879315.1	15799438	N/A	N/A							GCA_000474805.1	813248	GCF_000474805.1	817648		GCA_902159895.1	12028868	GCF_902159895.1	12155838		GCA_005885915.1	10741628	GCF_005885915.1	10751408
GCA_000598305.1	972868	GCF_000598305.1	1352888		GCA_009019465.1	14461698	GCF_009019465.1	14631988												GCA_000155415.1	181738	GCF_000155415.1	181758		GCA_009879715.1	15799828	N/A	N/A							GCA_014101245.1	21472158	GCF_014101245.1	21544008		GCA_902161785.1	12036168	GCF_902161785.1	12295008		GCA_005221765.1	9824758	GCF_005221765.1	9839868
GCA_000598345.1	972908	GCF_000598345.1	1353188		GCA_009739405.1	15595208	N/A	N/A												GCA_016759755.1	24742928	GCF_016759755.1	24779548		GCA_009879645.1	15799778	N/A	N/A							GCA_003324425.1	6900898	GCF_003324425.1	6913918		GCA_902160615.1	12033828	GCF_902160615.1	12293918		GCA_013167175.1	19704828	GCF_013167175.1	19747508
GCA_000598165.1	972728	GCF_000598165.1	1352708		GCA_900185075.1	5344558	GCF_900185075.1	14335298												GCA_015554025.1	23276788	GCF_015554025.1	23326838		GCA_009879435.1	15799568	N/A	N/A							GCA_013265685.1	19870748	GCF_013265685.1	19944908		GCA_902160535.1	12033688	GCF_902160535.1	12156598		GCA_005221645.1	9824638	GCF_005221645.1	9840348
GCA_000598385.1	972948	GCF_000598385.1	1353328		GCA_008680795.1	14052058	N/A	N/A												GCA_001516925.1	2791298	GCF_001516925.1	2798548		GCA_009879695.1	15799808	N/A	N/A							GCA_000783855.2	5909438	GCF_000783855.2	5924538		GCA_902160545.1	12033788	GCF_902160545.1	12156618		GCA_005221925.1	9824918	GCF_005221925.1	9841068
GCA_000598425.1	972988	GCF_000598425.1	1353228		GCA_008679735.1	14050978	N/A	N/A												GCA_002276185.1	4970898	GCF_002276185.1	4978118		GCA_009877565.1	15797688	N/A	N/A							GCA_900447465.1	6982848	GCF_900447465.1	7005418		GCA_902162075.1	12036778	GCF_902162075.1	12298328		GCA_005221825.1	9824818	GCF_005221825.1	9841048
GCA_001058755.1	1871118	GCF_001058755.1	2030048		GCA_014871175.1	22490568	N/A	N/A												GCA_002832985.1	5740268	GCF_002832985.1	5776148		GCA_009881985.1	15802088	N/A	N/A							GCA_014104115.1	21475078	GCF_014104115.1	21549468		GCA_015230915.1	22912728	GCF_015230915.1	22930658		GCA_005221805.1	9824798	GCF_005221805.1	9839568
GCA_000598325.1	972888	GCF_000598325.1	1352628		GCA_003463925.1	7293718	GCF_003463925.1	7349598												GCA_016759745.1	24742918	GCF_016759745.1	24780288		GCA_009877515.1	15797648	N/A	N/A							GCA_900447305.1	6982628	GCF_900447305.1	9058738		GCA_902159335.1	12022828	GCF_902159335.1	12300268		GCA_005221965.1	9824958	GCF_005221965.1	9840608
GCA_000598805.1	973368	GCF_000598805.1	1353428		GCA_003469535.1	7299418	GCF_003469535.1	7423388												GCA_003458335.1	7287978	GCF_003458335.1	7346818		GCA_009881925.1	15802068	N/A	N/A							GCA_015673495.1	23425818	GCF_015673495.1	23455518		GCA_902165055.1	12054308	GCF_902165055.1	12146098		GCA_005222025.1	9825018	GCF_005222025.1	9841108
GCA_000598445.1	973008	GCF_000598445.1	1352868		GCA_003474125.1	7303978	GCF_003474125.1	7364018												GCA_015560585.1	23283328	GCF_015560585.1	23332858		GCA_009881975.1	15802108	N/A	N/A							GCA_016772955.1	24783768	GCF_016772955.1	24821268		GCA_009830735.1	15731818	GCF_009830735.1	15807498		GCA_005221625.1	9824618	GCF_005221625.1	9841008
GCA_000599105.1	973668	GCF_000599105.1	1352178		GCA_905197615.1	24856508	N/A	N/A												GCA_003990235.1	8173838	GCF_003990235.1	8192788		GCA_009877525.1	15797638	N/A	N/A							GCA_015905345.1	23731278	GCF_015905345.1	23799828		GCA_902165705.1	12055468	GCF_902165705.1	12145918		GCA_016458905.1	24365788	GCF_016458905.1	24453528
GCA_001077245.1	1889638	GCF_001077245.1	2007098		GCA_014871105.1	22490508	N/A	N/A												GCA_004334155.1	8717988	GCF_004334155.1	8729708		GCA_009877055.1	15797168	N/A	N/A							GCA_017114585.1	25273458	GCF_017114585.1	25330828		GCA_902165625.1	12055268	GCF_902165625.1	12145878		GCA_005221605.1	9824598	GCF_005221605.1	9839508
GCA_000944095.1	1660898	GCF_000944095.1	1676468		GCA_014871195.1	22490598	N/A	N/A												GCA_004332965.1	8716808	GCF_004332965.1	8729168		GCA_009876975.1	15797088	N/A	N/A							GCA_003054635.1	6378488	GCF_003054635.1	6404408		GCA_902161145.1	12034828	GCF_902161145.1	12294428		GCA_013167795.1	19705448	GCF_013167795.1	19746488
GCA_001373095.1	2454168	GCF_001373095.1	2596008		GCA_014871265.1	22490648	N/A	N/A												GCA_015671085.1	23423398	GCF_015671085.1	23449918		GCA_009881645.1	15801758	N/A	N/A							GCA_016774135.1	24784968	GCF_016774135.1	24821828		GCA_902161115.1	12034688	GCF_902161115.1	12144878		GCA_005222005.1	9824998	GCF_005222005.1	9839648
GCA_000025985.1	26788	GCF_000025985.1	44948		GCA_003463375.1	7293168	GCF_003463375.1	7349298												GCA_004324325.1	8704428	GCF_004324325.1	8714778		GCA_008679875.1	14051118	N/A	N/A							GCA_015673375.1	23425678	GCF_015673375.1	23459518		GCA_902163365.1	12046848	GCF_902163365.1	12297668		GCA_005221745.1	9824738	GCF_005221745.1	9840408
GCA_008569705.1	13922038	GCF_008569705.1	13993108		GCA_003468465.1	7298318	GCF_003468465.1	7350318												GCA_003471355.1	7301228	GCF_003471355.1	7354678		GCA_009881805.1	15801928	N/A	N/A							GCA_013697185.1	20819218	GCF_013697185.1	21388558		GCA_902163355.1	12046758	GCF_902163355.1	12302728		GCA_005221985.1	9824978	GCF_005221985.1	9840008
GCA_008569805.1	13922178	GCF_008569805.1	13997488		GCA_014871475.1	22490848	N/A	N/A												GCA_002861445.1	5840368	GCF_002861445.1	5854678		GCA_009877065.1	15797188	N/A	N/A							GCA_000633795.1	1009108	GCF_000633795.1	1577428		GCA_003962785.1	8115108	GCF_003962785.1	8141858		GCA_005221865.1	9824858	GCF_005221865.1	9840528
GCA_008569515.1	13921848	GCF_008569515.1	13992588		GCA_002320565.1	5038988	N/A	N/A												GCA_900445755.1	6740698	GCF_900445755.1	6901788		GCA_009881665.1	15801808	N/A	N/A							GCA_008641645.1	14012698	GCF_008641645.1	14092008		GCA_002973735.1	6174998	GCF_002973735.1	6209558		GCA_005221665.1	9824658	GCF_005221665.1	9839788
GCA_008569715.1	13922068	GCF_008569715.1	13996508		GCA_003539055.1	7397138	N/A	N/A												GCA_015670845.1	23423158	GCF_015670845.1	23450418		GCA_009881635.1	15801768	N/A	N/A							GCA_004004595.1	8206038	GCF_004004595.1	8226048		GCA_000519765.1	892778	GCF_000519765.1	1392328		GCA_005221725.1	9824718	GCF_005221725.1	9841028
GCA_008569535.1	13921888	GCF_008569535.1	13993028		GCA_014871095.1	22490488	N/A	N/A												GCA_003466545.1	7296348	GCF_003466545.1	7345498		GCA_009881715.1	15801828	N/A	N/A							GCA_008641745.1	14012858	GCF_008641745.1	14093108		GCA_000519945.1	892958	GCF_000519945.1	1389828		GCA_005221685.1	9824678	GCF_005221685.1	9839808
GCA_008569675.1	13922008	GCF_008569675.1	13997468		GCA_003539575.1	7397848	N/A	N/A												GCA_015550805.1	23273548	GCF_015550805.1	23321598		GCA_009881835.1	15801958	N/A	N/A							GCA_008641795.1	14012878	GCF_008641795.1	14092628		GCA_900683565.1	8660188	GCF_900683565.1	8783968		GCA_005222265.1	9825258	GCF_005222265.1	9846688
GCA_008569595.1	13921928	GCF_008569595.1	13992608		GCA_014871205.1	22490618	N/A	N/A												GCA_015558665.1	23281408	GCF_015558665.1	23330618		GCA_009881575.1	15801718	N/A	N/A							GCA_008642105.1	14013198	GCF_008642105.1	14092728		GCA_000519605.1	892618	GCF_000519605.1	1392548		GCA_005221705.1	9824698	GCF_005221705.1	9839528
GCA_008569525.1	13921868	GCF_008569525.1	13996408		GCA_003487475.1	7317358	N/A	N/A												GCA_001447955.1	2693928	GCF_001447955.1	2695118		GCA_009881525.1	15801658	N/A	N/A							GCA_001030195.1	1820208	GCF_001030195.1	1838858		GCA_000519745.1	892758	GCF_000519745.1	1392388		GCA_005221945.1	9824938	GCF_005221945.1	9840568
GCA_008570125.1	13922478	GCF_008570125.1	13997748		GCA_014871165.1	22490548	N/A	N/A												GCA_003438485.1	7210418	GCF_003438485.1	7285858		GCA_009879095.1	15799208	N/A	N/A							GCA_000492615.1	847608	GCF_000492615.1	852548		GCA_000519905.1	892918	GCF_000519905.1	1389748		GCA_005222065.1	9825058	GCF_005222065.1	9840688
GCA_008569605.1	13921948	GCF_008569605.1	13992668		GCA_003531795.1	7387848	N/A	N/A												GCA_002833135.1	5740448	GCF_002833135.1	5776628		GCA_009879335.1	15799468	N/A	N/A							GCA_902166165.1	12056408	GCF_902166165.1	15515408		GCA_000519445.1	892458	GCF_000519445.1	1392228		GCA_005222045.1	9825038	GCF_005222045.1	9840648
GCA_008569755.1	13922088	GCF_008569755.1	13993148		GCA_003534475.1	7391158	N/A	N/A												GCA_003471385.1	7301258	GCF_003471385.1	7355418		GCA_009879255.1	15799368	N/A	N/A							GCA_001487035.1	2756758	GCF_001487035.1	2777068		GCA_000394155.1	681778	GCF_000394155.1	1089248		GCA_013167395.1	19705048	GCF_013167395.1	19745348
GCA_008569815.1	13922188	GCF_008569815.1	13993268		GCA_001915595.1	3915798	N/A	N/A												GCA_004334335.1	8718148	GCF_004334335.1	8731308		GCA_009879625.1	15799748	N/A	N/A							GCA_002740875.1	5803908	GCF_002740875.1	5813808		GCA_000395095.1	682248	GCF_000395095.1	1089888		GCA_004118915.1	8370668	GCF_004118915.1	8387098
GCA_008569655.1	13921988	GCF_008569655.1	13993088		GCA_014871125.1	22490528	N/A	N/A												GCA_004333115.1	8716948	GCF_004333115.1	8730508		GCA_009879895.1	15800028	N/A	N/A							GCA_000328905.1	525488	GCF_000328905.1	627008		GCA_000395245.1	682298	GCF_000395245.1	1089988		GCA_005222385.1	9825378	GCF_005222385.1	9846568
GCA_008569695.1	13922048	GCF_008569695.1	13992708		GCA_003448415.1	7274408	N/A	N/A												GCA_003475055.1	7304898	GCF_003475055.1	7358698		GCA_009879395.1	15799508	N/A	N/A							GCA_008641735.1	14012818	GCF_008641735.1	14092068		GCA_000739195.1	1187278	GCF_000739195.1	1389908		GCA_004010635.1	8216488	GCF_004010635.1	8230448
GCA_008569575.1	13921908	GCF_008569575.1	13997428		GCA_014871215.1	22490628	N/A	N/A												GCA_015931225.1	23763528	GCF_015931225.1	23790658		GCA_009879425.1	15799558	N/A	N/A							GCA_008641895.1	14012978	GCF_008641895.1	14092648		GCA_003319995.1	6893778	GCF_003319995.1	6904838		GCA_000010745.1	11548	GCF_000010745.1	104028
GCA_008570535.1	13922868	GCF_008570535.1	13996908		GCA_002900865.1	5936838	N/A	N/A												GCA_002833265.1	5740718	GCF_002833265.1	5776248		GCA_009879615.1	15799728	N/A	N/A							GCA_015704675.1	23477508	GCF_015704675.1	23491618		GCA_003795675.1	7878848	GCF_003795675.1	7930958		GCA_009433135.1	14909038	GCF_009433135.1	14991038
GCA_008569875.1	13922208	GCF_008569875.1	13997528		GCA_002900885.1	5936878	N/A	N/A												GCA_902167545.1	12700108	GCF_902167545.1	12991948		GCA_009879535.1	15799648	N/A	N/A							GCA_001037735.1	1831838	GCF_001037735.1	1838878		GCA_003796245.1	7879408	GCF_003796245.1	7930518		GCA_002058765.1	4270768	GCF_002058765.1	4297028
GCA_008570735.1	13923078	GCF_008570735.1	13998048		GCA_009019685.1	14461918	N/A	N/A												GCA_000730125.1	1174538	GCF_000730125.1	1356248		GCA_009878905.1	15799038	N/A	N/A							GCA_008641375.1	14012498	GCF_008641375.1	14091748		GCA_000393115.1	678538	GCF_000393115.1	1087468		GCA_008462425.1	13812418	GCF_008462425.1	13932828
GCA_008570585.1	13922928	GCF_008570585.1	13997968																	GCA_004333785.1	8717588	GCF_004333785.1	8729548		GCA_009882095.1	15802228	N/A	N/A							GCA_015704705.1	23477548	GCF_015704705.1	23490908		GCA_902163795.1	12051608	GCF_902163795.1	12144978		GCA_008761535.3	19358028	GCF_008761535.2	19837888
GCA_008569925.1	13922258	GCF_008569925.1	13997608																	GCA_004333645.1	8717468	GCF_004333645.1	8731608		GCA_009877625.1	15797758	N/A	N/A							GCA_000949365.1	1676428	GCF_000949365.1	1683958		GCA_000390605.1	679928	GCF_000390605.1	1088028		GCA_005222445.1	9825438	GCF_005222445.1	9847248
GCA_008569775.1	13922118	GCF_008569775.1	13996588																	GCA_004333425.1	8717248	GCF_004333425.1	8730708		GCA_009877415.1	15797548	N/A	N/A							GCA_008973785.1	14410478	GCF_008973785.1	14458958		GCA_902164815.1	12053648	GCF_902164815.1	12294768		GCA_005222305.1	9825298	GCF_005222305.1	9846908
GCA_008569615.1	13921968	GCF_008569615.1	13996448																	GCA_004333165.1	8716988	GCF_004333165.1	8729308		GCA_009883135.1	15803248	N/A	N/A							GCA_003056835.1	6386728	GCF_003056835.1	6414038		GCA_902165785.1	12055528	GCF_902165785.1	12300328		GCA_005222425.1	9825418	GCF_005222425.1	9846948
GCA_008570095.1	13922428	GCF_008570095.1	13997708																	GCA_003094935.1	6455488	GCF_003094935.1	7202028		GCA_009879325.1	15799448	N/A	N/A							GCA_014903215.1	22541798	GCF_014903215.1	22570408		GCA_003319735.1	6893448	GCF_003319735.1	6905998		GCA_003018775.1	6292118	GCF_003018775.1	6307898
GCA_008570695.1	13923028	GCF_008570695.1	13998008																	GCA_004332765.1	8716608	GCF_004332765.1	8729048		GCA_009879885.1	15800018	N/A	N/A							GCA_008641945.1	14013038	GCF_008641945.1	14093628		GCA_003319855.1	6893608	GCF_003319855.1	6906538		GCA_000714595.1	1153248	GCF_000714595.1	1495658
GCA_008570645.1	13922998	GCF_008570645.1	13992508																	GCA_902505545.1	19143778	GCF_902505545.1	20098998		GCA_009882245.1	15802378	N/A	N/A							GCA_008641965.1	14013058	GCF_008641965.1	14093188		GCA_000392755.1	678178	GCF_000392755.1	1087108		GCA_003018915.1	6292258	GCF_003018915.1	6307498
GCA_008570375.1	13922728	GCF_008570375.1	13997868																	GCA_004334815.1	8718628	GCF_004334815.1	8730068		GCA_009879875.1	15800008	N/A	N/A							GCA_008641995.1	14013088	GCF_008641995.1	14093688		GCA_003319625.1	6893318	GCF_003319625.1	6905038		GCA_003018715.1	6292058	GCF_003018715.1	6307558
GCA_008569345.1	13921688	GCF_008569345.1	13992948																	GCA_016759645.1	24742818	GCF_016759645.1	24780188		GCA_009879055.1	15799168	N/A	N/A							GCA_008641725.1	14012828	GCF_008641725.1	14092568		GCA_000396665.1	683688	GCF_000396665.1	1090788		GCA_005222345.1	9825338	GCF_005222345.1	9847228
GCA_008570485.1	13922828	GCF_008570485.1	13997928																	GCA_003468825.1	7298688	GCF_003468825.1	7352018		GCA_009879585.1	15799708	N/A	N/A							GCA_008642015.1	14013098	GCF_008642015.1	14092688		GCA_000391565.1	680398	GCF_000391565.1	1088968		GCA_001753545.1	3497308	GCF_001753545.1	3498298
GCA_008569785.1	13922138	GCF_008569785.1	13993208																	GCA_003467905.1	7297698	GCF_003467905.1	7346018		GCA_009879215.1	15799348	N/A	N/A							GCA_008641565.1	14012618	GCF_008641565.1	14091868		GCA_000393075.1	678498	GCF_000393075.1	1087428		GCA_001753485.1	3497248	GCF_001753485.1	3498318
GCA_008569425.1	13921768	GCF_008569425.1	13996368																	GCA_900157065.1	4120498	GCF_900157065.1	4138878		GCA_009878475.1	15798598	N/A	N/A							GCA_008641585.1	14012658	GCF_008641585.1	14093008		GCA_000519485.1	892498	GCF_000519485.1	1392288		GCA_004358385.1	8762938	GCF_004358385.1	8766858
GCA_008569465.1	13921808	GCF_008569465.1	13997388																	GCA_004334285.1	8718128	GCF_004334285.1	8729868		GCA_009879135.1	15799248	N/A	N/A							GCA_000534215.1	907648	GCF_000534215.1	1354548		GCA_003319595.1	6893338	GCF_003319595.1	6906418		GCA_002012085.1	4167878	GCF_002012085.1	4175528
GCA_008570415.1	13922748	GCF_008570415.1	13992388																	GCA_004333855.1	8717688	GCF_004333855.1	8729588		GCA_009878355.1	15798478	N/A	N/A							GCA_000492975.1	848068	GCF_000492975.1	852958		GCA_003319525.1	6893208	GCF_003319525.1	6904158		GCA_003018495.1	6291838	GCF_003018495.1	6305938
GCA_008570475.1	13922808	GCF_008570475.1	13993668																	GCA_004803425.1	9374668	GCF_004803425.1	9486328		GCA_009878775.1	15798908	N/A	N/A							GCA_008641665.1	14012738	GCF_008641665.1	14093548		GCA_000391725.1	680478	GCF_000391725.1	1089148		GCA_013343615.1	20075868	GCF_013343615.1	20097938
GCA_008570745.1	13923088	GCF_008570745.1	13996988																	GCA_001870705.1	3703688	GCF_001870705.1	3714878		GCA_009879525.1	15799668	N/A	N/A							GCA_008641525.1	14012588	GCF_008641525.1	14093528		GCA_006541355.1	11595498	GCF_006541355.1	11694698		GCA_001644745.1	3242908	GCF_001644745.1	3244358
GCA_008571295.1	13923628	GCF_008571295.1	13994168																	GCA_001447975.1	2693938	GCF_001447975.1	2716908		GCA_009881885.1	15802008	N/A	N/A							GCA_008642115.1	14013228	GCF_008642115.1	14093268		GCA_000390585.1	671318	GCF_000390585.1	1087048		GCA_001890345.1	3768638	GCF_001890345.1	3832708
GCA_008570065.1	13922408	GCF_008570065.1	13993408																	GCA_006438975.1	11445008	GCF_006438975.1	11540808		GCA_003474015.1	7303858	GCF_003474015.1	9057918							GCA_008641715.1	14012838	GCF_008641715.1	14093608		GCA_003319815.1	6893578	GCF_003319815.1	6904918		GCA_004010615.1	8216468	GCF_004010615.1	8230708
GCA_008570225.1	13922568	GCF_008570225.1	13996728																	GCA_001686185.1	3344968	GCF_001686185.1	3349028		GCA_009877535.1	15797668	N/A	N/A							GCA_902160435.1	12033448	GCF_902160435.1	15520828		GCA_003319715.1	6893438	GCF_003319715.1	6906298		GCA_005221905.1	9824898	GCF_005221905.1	9839628
GCA_008569115.1	13921438	GCF_008569115.1	13992928																	GCA_001686125.1	3344908	GCF_001686125.1	3349808		GCA_009881725.1	15801848	N/A	N/A							GCA_003056805.1	6386698	GCF_003056805.1	6414238		GCA_000395265.1	682308	GCF_000395265.1	1090008		GCA_008931185.1	14356618	GCF_008931185.1	14456458
GCA_008569065.1	13921408	GCF_008569065.1	13994488																	GCA_004334645.1	8718468	GCF_004334645.1	8731928		GCA_009877835.1	15797948	N/A	N/A							GCA_008640975.1	14012048	GCF_008640975.1	14091668		GCA_002140345.1	4477328	GCF_002140345.1	4514288		GCA_003017765.1	6291078	GCF_003017765.1	6306368
GCA_008570045.1	13922388	GCF_008570045.1	13993368																	GCA_900157195.1	4120458	GCF_900157195.1	4139318		GCA_009877845.1	15797968	N/A	N/A							GCA_014902745.1	22541318	GCF_014902745.1	22569728		GCA_900117365.1	3718678	GCF_900117365.1	3960608		GCA_004011015.1	8216938	GCF_004011015.1	8232228
GCA_008570135.1	13922488	GCF_008570135.1	13993468																	GCA_004333065.1	8716908	GCF_004333065.1	8729208		GCA_009881895.1	15802028	N/A	N/A							GCA_000534615.1	908048	GCF_000534615.1	1354428		GCA_003796705.1	7879868	GCF_003796705.1	7931438		GCA_005221525.1	9824518	GCF_005221525.1	9840968
GCA_008570605.1	13922948	GCF_008570605.1	13992488																	GCA_900157155.1	4120318	GCF_900157155.1	4138098		GCA_009878075.1	15798208	N/A	N/A							GCA_017151435.1	25310388	GCF_017151435.1	25331168		GCA_006541215.1	11595368	GCF_006541215.1	11696418		GCA_005221565.1	9824558	GCF_005221565.1	9839728
GCA_008570325.1	13922668	GCF_008570325.1	13996788																	GCA_002833215.1	5740538	GCF_002833215.1	5775228		GCA_009882155.1	15802268	N/A	N/A							GCA_015319285.1	23013688	GCF_015319285.1	23058248		GCA_000519685.1	892698	GCF_000519685.1	1392168		GCA_005221545.1	9824538	GCF_005221545.1	9840308
GCA_008569135.1	13921468	GCF_008569135.1	13994208																	GCA_015670995.1	23423298	GCF_015670995.1	23449858		GCA_009882235.1	15802368	N/A	N/A							GCA_001037655.1	1831758	GCF_001037655.1	1838438		GCA_000519425.1	892438	GCF_000519425.1	1392488		GCA_004010595.1	8216448	GCF_004010595.1	8229948
GCA_008570635.1	13922968	GCF_008570635.1	14002508																	GCA_003436595.1	7208538	GCF_003436595.1	7287348		GCA_009883195.1	15803328	N/A	N/A							GCA_000492715.1	847748	GCF_000492715.1	852648		GCA_000175015.1	218098	GCF_000175015.1	218118		GCA_014623205.1	22165708	GCF_014623205.1	22176558
GCA_008569795.1	13922168	GCF_008569795.1	13996648																	GCA_005844345.1	10687878	GCF_005844345.1	10738508		GCA_009882185.1	15802288	N/A	N/A							GCA_000492455.1	847398	GCF_000492455.1	852408		GCA_000392955.1	678378	GCF_000392955.1	1087308		GCA_016776325.1	24798968	GCF_016776325.1	24823708
GCA_008569495.1	13921828	GCF_008569495.1	13992568																	GCA_015670955.1	23423258	N/A	N/A		GCA_009876985.1	15797128	N/A	N/A							GCA_015704855.1	23477688	GCF_015704855.1	23491578		GCA_003319955.1	6893728	GCF_003319955.1	6904878		GCA_014607575.1	22148158	GCF_014607575.1	22163728
GCA_008569885.1	13922228	GCF_008569885.1	13997568																	GCA_003471345.1	7301238	GCF_003471345.1	7355378		GCA_009877485.1	15797598	N/A	N/A							GCA_000492495.1	847468	GCF_000492495.1	852448		GCA_000519805.1	892818	GCF_000519805.1	1392308		GCA_001753505.1	3497268	GCF_001753505.1	3498378
GCA_008570495.1	13922848	GCF_008570495.1	13992428																	GCA_004334855.1	8718668	GCF_004334855.1	8731528		GCA_009877685.1	15797808	N/A	N/A							GCA_014856635.1	22466598	GCF_014856635.1	22476598		GCA_000393255.1	678678	GCF_000393255.1	1087588		GCA_001753445.1	3497208	GCF_001753445.1	3498278
GCA_008569415.1	13921758	GCF_008569415.1	13997368																	GCA_004333715.1	8717568	GCF_004333715.1	8731628		GCA_009877585.1	15797708	N/A	N/A							GCA_015704055.1	23476888	GCF_015704055.1	23491258		GCA_000478325.1	820708	GCF_000478325.1	820728		GCA_001900355.1	3785648	GCF_001900355.1	3846458
GCA_008570245.1	13922588	GCF_008570245.1	13993508																	GCA_900157185.1	4120438	GCF_900157185.1	4139258		GCA_009882035.1	15802148	N/A	N/A							GCA_011030275.1	17283808	GCF_011030275.1	17305818		GCA_015230095.1	22911908	GCF_015230095.1	22930258		GCA_008926085.1	14350948	GCF_008926085.1	14457118
GCA_008570365.1	13922698	GCF_008570365.1	13992348																	GCA_003436505.1	7208438	GCF_003436505.1	7284688		GCA_003436105.1	7208038	GCF_003436105.1	9059198							GCA_001473025.1	2730598	GCF_001473025.1	2743488		GCA_003795725.1	7878888	GCF_003795725.1	7930328		GCA_003018535.1	6291878	GCF_003018535.1	6306918
GCA_008570435.1	13922788	GCF_008570435.1	13996868																	GCA_004334715.1	8718548	GCF_004334715.1	8731428		GCA_009879555.1	15799688	N/A	N/A							GCA_001030145.1	1820128	GCF_001030145.1	1838498		GCA_003796545.1	7879708	GCF_003796545.1	7930658		GCA_001890265.1	3768558	GCF_001890265.1	3833088
GCA_008570715.1	13923048	GCF_008570715.1	13992548																	GCA_004332625.1	8716448	GCF_004332625.1	8730348		GCA_009879415.1	15799528	N/A	N/A							GCA_902160155.1	12031208	GCF_902160155.1	15520768		GCA_003797105.1	7880268	GCF_003797105.1	7931578		GCA_003571685.1	7450048	GCF_003571685.1	7459788
GCA_008570545.1	13922888	GCF_008570545.1	13996948																	GCA_004333795.1	8717648	GCF_004333795.1	8731188		GCA_009879845.1	15799968	N/A	N/A							GCA_014103365.1	21474268	GCF_014103365.1	21548308		GCA_003797595.1	7880688	GCF_003797595.1	7931678		GCA_001753525.1	3497288	GCF_001753525.1	3498218
GCA_008570655.1	13923008	GCF_008570655.1	13993768																	GCA_004333275.1	8717088	GCF_004333275.1	8729348		GCA_009877085.1	15797238	N/A	N/A							GCA_000534035.1	907468	GCF_000534035.1	1354608		GCA_003797645.1	7880748	GCF_003797645.1	7929008		GCA_011045215.1	17322718	GCF_011045215.1	17340568
GCA_008569395.1	13921728	GCF_008569395.1	13992528																	GCA_004334065.1	8717928	GCF_004334065.1	8729788		GCA_009881585.1	15801708	N/A	N/A							GCA_015704495.1	23477348	GCF_015704495.1	23491238		GCA_902163855.1	12051808	GCF_902163855.1	12145018		GCA_013167555.1	19705208	GCF_013167555.1	19746048
GCA_008569265.1	13921608	GCF_008569265.1	13994588																	GCA_004334425.1	8718248	GCF_004334425.1	8731348		GCA_009881495.1	15801628	N/A	N/A							GCA_008641425.1	14012478	GCF_008641425.1	14092548		GCA_000395135.1	682268	GCF_000395135.1	1089928		GCA_014622965.1	22165438	GCF_014622965.1	22176538
GCA_008569365.1	13921708	GCF_008569365.1	13997288																	GCA_004334345.1	8718188	GCF_004334345.1	8729888		GCA_009881785.1	15801908	N/A	N/A							GCA_000534175.1	907608	GCF_000534175.1	1354568		GCA_000519785.1	892798	GCF_000519785.1	1392458		GCA_001753465.1	3497228	GCF_001753465.1	3498198
GCA_008570185.1	13922518	GCF_008570185.1	14002488																	GCA_004333535.1	8717388	GCF_004333535.1	8729468		GCA_009881815.1	15801968	N/A	N/A							GCA_002087625.1	4355888	GCF_002087625.1	4370218		GCA_902165455.1	12054988	GCF_902165455.1	12156358		GCA_013167375.1	19705028	GCF_013167375.1	19747568
GCA_008569165.1	13921508	GCF_008569165.1	13994548																	GCA_004333555.1	8717368	GCF_004333555.1	8730748		GCA_003438015.1	7209948	GCF_003438015.1	9060758							GCA_000534195.1	907628	GCF_000534195.1	1354448		GCA_002220885.1	4684968	GCF_002220885.1	4785588		GCA_005037735.2	9703698	GCF_005037735.1	9746018
GCA_008569175.1	13921528	GCF_008569175.1	13992308																	GCA_004334365.1	8718168	GCF_004334365.1	8731788		GCA_003474525.1	7304378	GCF_003474525.1	9057958							GCA_015704165.1	23477008	GCF_015704165.1	23491958		GCA_015208245.1	22877558	GCF_015208245.1	22898698		GCA_002249955.1	4918838	GCF_002249955.1	4927928
GCA_004798515.1	9337888	GCF_004798515.1	9354138																	GCA_004334795.1	8718608	GCF_004334795.1	8730088		GCA_009879195.1	15799318	N/A	N/A							GCA_000534295.1	907728	GCF_000534295.1	1354528		GCA_902164215.1	12052508	GCF_902164215.1	12304058		GCA_001753565.1	3497328	GCF_001753565.1	3498258
GCA_000699685.1	1105048	GCF_000699685.1	1579528																	GCA_003472605.1	7302488	GCF_003472605.1	7356438		GCA_009877475.1	15797608	N/A	N/A							GCA_015704145.1	23476988	GCF_015704145.1	23491118		GCA_000519725.1	892738	GCF_000519725.1	1392148		GCA_013167695.1	19705348	GCF_013167695.1	19745528
GCA_008569225.1	13921548	GCF_008569225.1	13994328																	GCA_004334165.1	8718008	GCF_004334165.1	8729748		GCA_003436675.1	7208618	GCF_003436675.1	9061018							GCA_000534595.1	908028	GCF_000534595.1	1354348		GCA_000519545.1	892558	GCF_000519545.1	1392368		GCA_000662395.1	1039318	GCF_000662395.1	1495818
GCA_008570565.1	13922908	GCF_008570565.1	13993728																	GCA_004334545.1	8718388	GCF_004334545.1	8731888		GCA_009881755.1	15801868	N/A	N/A							GCA_000534455.1	907888	GCF_000534455.1	1354228		GCA_902164915.1	12053748	GCF_902164915.1	12294828		GCA_000520055.1	893108	GCF_000520055.1	1495418
GCA_008569215.1	13921568	GCF_008569215.1	13994408																	GCA_002833315.1	5740748	GCF_002833315.1	5776668		GCA_003470545.1	7300428	GCF_003470545.1	9059488							GCA_000534715.1	908148	GCF_000534715.1	1353828		GCA_001263775.1	2202708	GCF_001263775.1	2260548		GCA_009432415.1	14908348	GCF_009432415.1	14991238
GCA_008569995.1	13922328	GCF_008569995.1	13997688																	GCA_015553805.1	23276548	GCF_015553805.1	23326358		GCA_009879275.1	15799388	N/A	N/A							GCA_003057135.1	6387028	GCF_003057135.1	6416558		GCA_902165285.1	12054508	GCF_902165285.1	12146118		GCA_003018875.1	6292218	GCF_003018875.1	6307958
GCA_008569445.1	13921788	GCF_008569445.1	13992988																	GCA_004334785.1	8718648	GCF_004334785.1	8731488		GCA_905200165.1	24861628	N/A	N/A							GCA_902160145.1	12031068	GCF_902160145.1	15521108		GCA_902165495.1	12054968	GCF_902165495.1	12145818		GCA_003018935.1	6292278	GCF_003018935.1	6306718
GCA_013327815.1	20008668	N/A	N/A																	GCA_004334615.1	8718428	GCF_004334615.1	8729988		GCA_009881935.1	15802058	N/A	N/A							GCA_017151275.1	25310218	GCF_017151275.1	25330888		GCA_902165075.1	12054368	GCF_902165075.1	12295328		GCA_013167595.1	19705248	GCF_013167595.1	19745468
GCA_008571165.1	13923528	GCF_008571165.1	13994028																	GCA_001686165.1	3344948	GCF_001686165.1	3348908		GCA_009881875.1	15801988	N/A	N/A							GCA_000692235.1	1071098	GCF_000692235.1	1577048		GCA_902164875.1	12053828	GCF_902164875.1	12156658		GCA_001900945.1	3786418	GCF_001900945.1	3847538
GCA_008570805.1	13923138	GCF_008570805.1	13997068																	GCA_004334245.1	8718068	GCF_004334245.1	8731768		GCA_003459865.1	7289658	GCF_003459865.1	9061038							GCA_014673045.1	22230318	GCF_014673045.1	22271048		GCA_902164885.1	12053868	GCF_902164885.1	12156258		GCA_005037715.2	9703678	GCF_005037715.1	9746718
GCA_008571155.1	13923488	GCF_008571155.1	13997248																	GCA_015557625.1	23280368	GCF_015557625.1	23331898		GCA_009883185.1	15803308	N/A	N/A							GCA_009832555.1	15733898	GCF_009832555.1	15929898		GCA_902164955.1	12053708	GCF_902164955.1	12305148		GCA_005037795.2	9703648	GCF_005037795.1	9745958
GCA_905188165.1	24848928	N/A	N/A																	GCA_001686205.1	3344988	GCF_001686205.1	3348648		GCA_009878875.1	15799048	N/A	N/A							GCA_009665085.1	15417788	GCF_009665085.1	15458568		GCA_902165005.1	12054048	GCF_902165005.1	12294928		GCA_002844165.1	5797018	GCF_002844165.1	5811798
GCA_008571215.1	13923568	GCF_008571215.1	13992888																	GCA_002832955.1	5740218	GCF_002832955.1	5776088		GCA_008672675.1	14043918	N/A	N/A							GCA_015701035.1	23473868	GCF_015701035.1	23484088		GCA_902165025.1	12054328	GCF_902165025.1	12156698		GCA_005221845.1	9824838	GCF_005221845.1	9840468
GCA_008569305.1	13921628	GCF_008569305.1	13992448																	GCA_004332755.1	8716628	GCF_004332755.1	8730128		GCA_008672315.1	14043558	N/A	N/A							GCA_015701055.1	23473908	GCF_015701055.1	23490768		GCA_902165085.1	12054228	GCF_902165085.1	12156678		GCA_009432795.1	14908618	GCF_009432795.1	14991258
GCA_008571275.1	13923608	GCF_008571275.1	13994108																	GCA_004334435.1	8718288	GCF_004334435.1	8731848		GCA_003463615.1	7293398	GCF_003463615.1	14332258							GCA_011392825.1	17729068	GCF_011392825.1	17779608		GCA_902165175.1	12054248	GCF_902165175.1	12295068		GCA_008926105.1	14350988	GCF_008926105.1	14456838
GCA_008571185.1	13923518	GCF_008571185.1	13992868																	GCA_004334865.1	8718688	GCF_004334865.1	8732028		GCA_003463265.1	7293058	GCF_003463265.1	9059338							GCA_008640465.1	14011498	GCF_008640465.1	14091368		GCA_902165185.1	12054168	GCF_902165185.1	12156298		GCA_003112145.1	6475428	GCF_003112145.1	6488858
GCA_008570355.1	13922708	GCF_008570355.1	13993628																	GCA_004333125.1	8716968	GCF_004333125.1	8729268		GCA_009883245.1	15803358	N/A	N/A							GCA_015704475.1	23477308	GCF_015704475.1	23492058		GCA_902165365.1	12054788	GCF_902165365.1	12145418		GCA_008926305.1	14351388	GCF_008926305.1	14456358
GCA_008569335.1	13921668	GCF_008569335.1	13996308																	GCA_004333175.1	8717008	GCF_004333175.1	8729248		GCA_008672455.1	14043718	N/A	N/A							GCA_015704485.1	23477328	GCF_015704485.1	23491378		GCA_902165395.1	12054808	GCF_902165395.1	12299658		GCA_016944675.1	25093108	GCF_016944675.1	25179358
GCA_004798525.1	9338008	N/A	N/A																	GCA_000825105.1	1484958	GCF_000825105.1	1518508		GCA_001576885.1	2907568	N/A	N/A							GCA_014902665.1	22541218	GCF_014902665.1	22570288		GCA_902165405.1	12054828	GCF_902165405.1	12310908		GCA_003018695.1	6292038	GCF_003018695.1	6305618
GCA_008569055.1	13921378	GCF_008569055.1	13992268																	GCA_013204895.1	19795658	GCF_013204895.1	19852268		GCA_009879205.1	15799328	N/A	N/A							GCA_001475425.1	2732968	GCF_001475425.1	2742928		GCA_902165415.1	12054848	GCF_902165415.1	12310958		GCA_000025165.1	25968	GCF_000025165.1	110028
GCA_004798445.1	9338028	N/A	N/A																	GCA_005844715.1	10688208	GCF_005844715.1	10739468		GCA_009882165.1	15802318	N/A	N/A							GCA_015704035.1	23476868	GCF_015704035.1	23490958		GCA_902165555.1	12055188	GCF_902165555.1	12156378		GCA_000262125.1	443558	GCF_000262125.1	443578
GCA_008569915.1	13922278	GCF_008569915.1	13997648																	GCA_004333325.1	8717148	GCF_004333325.1	8730628												GCA_008640865.1	14011928	GCF_008640865.1	14092448		GCA_902165745.1	12055388	GCF_902165745.1	12156398		GCA_003586065.1	7476648	GCF_003586065.1	7490428
GCA_008569975.1	13922308	GCF_008569975.1	13993348																	GCA_004333335.1	8717168	GCF_004333335.1	8730668												GCA_015673405.1	23425748	GCF_015673405.1	23458878		GCA_902165805.1	12055648	GCF_902165805.1	12323948		GCA_014607515.1	22148098	GCF_014607515.1	22163768
GCA_008571085.1	13923428	GCF_008571085.1	13998168																	GCA_004332865.1	8716708	GCF_004332865.1	8729128												GCA_015701345.1	23474188	GCF_015701345.1	23490848		GCA_902165305.1	12054648	GCF_902165305.1	12156738		GCA_014623245.1	22165748	GCF_014623245.1	22176418
GCA_013327835.1	20008688	N/A	N/A																	GCA_900157055.1	4120418	GCF_900157055.1	4138158												GCA_003986855.1	8170498	GCF_003986855.1	8182428		GCA_000395365.1	682368	GCF_000395365.1	1090048		GCA_014623425.1	22165938	GCF_014623425.1	22176338
GCA_008570905.1	13923248	GCF_008570905.1	13998128																	GCA_015669945.1	23422258	GCF_015669945.1	23448038												GCA_000492575.1	847568	GCF_000492575.1	852508		GCA_000393475.1	678898	GCF_000393475.1	1087808		GCA_016776085.1	24798728	GCF_016776085.1	24822648
GCA_008570755.1	13923108	GCF_008570755.1	13993788																	GCA_014779835.1	22351528	GCF_014779835.1	22376158												GCA_014902275.1	22540858	GCF_014902275.1	22569668		GCA_000395055.1	682228	GCF_000395055.1	1089848		GCA_003018995.1	6292328	GCF_003018995.1	6306978
GCA_008571285.1	13923648	GCF_008571285.1	13998288																	GCA_004332645.1	8716468	GCF_004332645.1	8728988												GCA_014842835.1	22453068	GCF_014842835.1	22468608		GCA_000393175.1	678598	GCF_000393175.1	1087528		GCA_003308955.1	6813088	GCF_003308955.1	7562348
GCA_008570015.1	13922348	GCF_008570015.1	13992728																	GCA_004334215.1	8718048	GCF_004334215.1	8731288												GCA_014903425.1	22541998	GCF_014903425.1	22570448		GCA_000391045.1	680138	GCF_000391045.1	1088448		GCA_009432635.1	14908558	GCF_009432635.1	14991118
GCA_008570115.1	13922458	GCF_008570115.1	13993448																	GCA_004333515.1	8717348	GCF_004333515.1	8730328												GCA_015673435.1	23425758	GCF_015673435.1	23459178		GCA_000519705.1	892718	GCF_000519705.1	1392628		GCA_007922655.1	13113598	GCF_007922655.1	13187188
GCA_008569275.1	13921648	GCF_008569275.1	13996228																	GCA_004334625.1	8718448	GCF_004334625.1	8731388												GCA_004343625.1	8727608	GCF_004343625.1	8747718		GCA_900683485.1	8660048	GCF_900683485.1	8739978		GCA_002057245.1	4269418	GCF_002057245.1	4296988
GCA_008571195.1	13923558	GCF_008571195.1	13994048																	GCA_004334235.1	8718088	GCF_004334235.1	8729808												GCA_902164575.1	12053168	GCF_902164575.1	15515348		GCA_014243495.1	21694228	GCF_014243495.1	21708618		GCA_000010765.1	11568	GCF_000010765.1	104088
GCA_000599205.1	973768	GCF_000599205.1	1579248																	GCA_004332635.1	8716488	GCF_004332635.1	8730588												GCA_008369045.1	13705068	GCF_008369045.1	13761598		GCA_003962695.1	8115018	GCF_003962695.1	8141898		GCA_001890305.1	3768598	GCF_001890305.1	3833108
GCA_008571105.1	13923468	GCF_008571105.1	13992808																	GCA_004332655.1	8716508	GCF_004332655.1	8730648												GCA_003227375.1	6649358	GCF_003227375.1	6665778		GCA_003319685.1	6893378	GCF_003319685.1	6904418		GCA_003018815.1	6292158	GCF_003018815.1	6307438
GCA_901485015.1	11182468	GCF_901485015.1	11371948																	GCA_004333265.1	8717108	GCF_004333265.1	8729288												GCA_003056785.1	6386678	GCF_003056785.1	6413898		GCA_902166355.1	12056728	GCF_902166355.1	12156438		GCA_003017935.1	6291278	GCF_003017935.1	6306198
GCA_008570815.1	13923148	GCF_008570815.1	13992648																	GCA_015669395.1	23421698	GCF_015669395.1	23447938												GCA_002785845.1	5666618	GCF_002785845.1	5679178		GCA_000393355.1	678778	GCF_000393355.1	1087708		GCA_003017555.1	6290898	GCF_003017555.1	6306398
GCA_008571055.1	13923388	GCF_008571055.1	13997168																	GCA_004333235.1	8717068	GCF_004333235.1	8730568												GCA_014901935.1	22540498	GCF_014901935.1	22569208		GCA_902165475.1	12055048	GCF_902165475.1	12156798		GCA_016889685.1	25006148	GCF_016889685.1	25016828
GCA_008570445.1	13922778	GCF_008570445.1	13997908																	GCA_004332835.1	8716668	GCF_004332835.1	8729068												GCA_011075205.1	17381928	GCF_011075205.1	17494378		GCA_007035245.1	12129918	GCF_007035245.1	12758298		GCA_013168035.1	19705688	GCF_013168035.1	19745868
GCA_008570975.1	13923308	GCF_008570975.1	13993868																	GCA_004333015.1	8716848	GCF_004333015.1	8730488												GCA_011077885.1	17384568	GCF_011077885.1	17495138		GCA_000519885.1	892898	GCF_000519885.1	1389688		GCA_003203755.1	6622658	GCF_003203755.1	6663778
GCA_008571265.1	13923598	GCF_008571265.1	13998208																	GCA_000825125.1	1484978	GCF_000825125.1	1518038												GCA_001023225.1	1802308	GCF_001023225.1	1818038		GCA_000392675.1	677878	GCF_000392675.1	1087088		GCA_003966445.1	8124898	GCF_003966445.1	8152018
GCA_008570885.1	13923228	GCF_008570885.1	13998108																	GCA_015551245.1	23273988	GCF_015551245.1	23322358												GCA_003965685.1	8118008	GCF_003965685.1	8156038		GCA_003319415.1	6893118	GCF_003319415.1	6905138		GCA_012974565.1	19427768	GCF_012974565.1	19439048
GCA_008571075.1	13923438	GCF_008571075.1	13997208																	GCA_004333035.1	8716868	GCF_004333035.1	8729188												GCA_902163285.1	12046288	GCF_902163285.1	15516088		GCA_000394455.1	681928	GCF_000394455.1	1089488		GCA_004564035.1	9029908	GCF_004564035.1	14904608
GCA_008570875.1	13923208	GCF_008570875.1	13993828																	GCA_000825065.1	1484918	GCF_000825065.1	1517928												GCA_902162665.1	12043688	GCF_902162665.1	15521248		GCA_902163645.1	12049888	GCF_902163645.1	12294168		GCA_001900515.1	3785808	GCF_001900515.1	3847078
GCA_008570835.1	13923188	GCF_008570835.1	13997108																	GCA_004333695.1	8717528	GCF_004333695.1	8731128												GCA_011029905.1	17283428	GCF_011029905.1	17303798		GCA_000479105.1	822788	GCF_000479105.1	826948		GCA_016775985.1	24798628	GCF_016775985.1	24822608
GCA_008570215.1	13922548	GCF_008570215.1	13992788																	GCA_004333105.1	8716928	GCF_004333105.1	8730188												GCA_003964385.1	8116748	GCF_003964385.1	8151298		GCA_007035485.1	12130128	GCF_007035485.1	12758338		GCA_002156825.1	4513478	GCF_002156825.1	4529758
GCA_008569155.1	13921498	GCF_008569155.1	13994248																	GCA_004332725.1	8716568	GCF_004332725.1	8729028												GCA_014235565.1	21675028	GCF_014235565.1	21708898		GCA_902159915.1	12029308	GCF_902159915.1	12156518		GCA_016776385.1	24799028	GCF_016776385.1	24822888
GCA_008829725.1	14238278	N/A	N/A																	GCA_000825145.1	1484998	GCF_000825145.1	1518088												GCA_008368685.1	13704688	GCF_008368685.1	13760818		GCA_011009825.1	17262438	GCF_011009825.1	17307298		GCA_004759025.1	9246568	GCF_004759025.1	9266868
GCA_008571095.1	13923458	GCF_008571095.1	13993968																	GCA_004333305.1	8717128	GCF_004333305.1	8730248												GCA_000534655.1	908088	GCF_000534655.1	1353908		GCA_003319925.1	6893718	GCF_003319925.1	6905438		GCA_014607535.1	22148118	GCF_014607535.1	22163748
GCA_000613425.1	987298	GCF_000613425.1	1100768																	GCA_004333365.1	8717188	GCF_004333365.1	8729388												GCA_001472875.1	2730438	GCF_001472875.1	2744408		GCA_003056045.1	6385058	GCF_003056045.1	6413678		GCA_003018635.1	6291978	GCF_003018635.1	9064618
GCA_008571015.1	13923368	GCF_008571015.1	13992748																	GCA_002833285.1	5740658	GCF_002833285.1	5775768												GCA_001593645.1	3113088	GCF_001593645.1	3128968		GCA_007035185.1	12129838	GCF_007035185.1	12758498		GCA_003019055.1	6292398	GCF_003019055.1	6306578
GCA_008570995.1	13923348	GCF_008570995.1	13998148																	GCA_004333385.1	8717228	GCF_004333385.1	8730268												GCA_015704075.1	23476928	GCF_015704075.1	23491178		GCA_007035545.1	12130208	GCF_007035545.1	12758518		GCA_009650175.1	15393488	GCF_009650175.1	15410528
GCA_003466635.1	7296418	GCF_003466635.1	9116418																	GCA_004333635.1	8717488	GCF_004333635.1	8729508												GCA_011392795.1	17729028	GCF_011392795.1	17780948		GCA_009887955.1	15836748	GCF_009887955.1	15940978		GCA_001645235.2	5602118	GCF_001645235.2	8552218
GCA_008569245.1	13921598	GCF_008569245.1	13994448																	GCA_000741625.1	1189858	GCF_000741625.1	1354688												GCA_001472355.1	2729918	GCF_001472355.1	2744628		GCA_000394515.1	681958	GCF_000394515.1	1089548		GCA_009627495.1	15166478	GCF_009627495.1	15298048
GCA_008570915.1	13923268	GCF_008570915.1	13992688																	GCA_004333625.1	8717448	GCF_004333625.1	8731108												GCA_008640825.1	14011848	GCF_008640825.1	14091608		GCA_902165645.1	12055488	GCF_902165645.1	12145458		GCA_001900535.1	3785828	GCF_001900535.1	3847258
GCA_008569905.1	13922288	GCF_008569905.1	13993308																	GCA_004334145.1	8717968	GCF_004334145.1	8731728												GCA_008640965.1	14012008	GCF_008640965.1	14092508		GCA_902161875.1	12036308	GCF_902161875.1	12145778		GCA_001307215.1	2383088	GCF_001307215.1	2850978
GCA_008570315.1	13922648	GCF_008570315.1	13992828																	GCA_003463285.1	7293078	GCF_003463285.1	7347058												GCA_008640935.1	14011968	GCF_008640935.1	14093508		GCA_007036085.1	12130778	GCF_007036085.1	12758378		GCA_003433275.1	7204328	GCF_003433275.1	7265478
GCA_008570175.1	13922528	GCF_008570175.1	13997788																	GCA_000825005.1	1484858	GCF_000825005.1	1517968												GCA_001476005.1	2733658	GCF_001476005.1	2745208		GCA_900205835.1	5736848	GCF_900205835.1	5775628		GCA_012934765.1	19361168	GCF_012934765.1	19382048
GCA_000598625.1	973188	GCF_000598625.1	1579308																	GCA_000825085.1	1484938	GCF_000825085.1	1518068												GCA_902162125.1	12038158	GCF_902162125.1	15520908		GCA_900205805.1	5736828	GCF_900205805.1	5775148		GCA_015509005.1	23225318	GCF_015509005.1	24620508
GCA_002320205.1	5038638	N/A	N/A																	GCA_000825045.1	1484898	GCF_000825045.1	1517988												GCA_000534575.1	908008	GCF_000534575.1	1516928		GCA_015667125.1	23419428	GCF_015667125.1	23447018		GCA_014295235.1	21777068	GCF_014295235.1	21816638
GCA_004555505.1	9020938	N/A	N/A																	GCA_015667155.1	23419458	GCF_015667155.1	23447878												GCA_004794955.1	9329178	GCF_004794955.1	9351058		GCA_003438055.1	7209988	GCF_003438055.1	7288088		GCA_006965465.1	12059808	GCF_006965465.1	12199778
GCA_905207945.1	24877768	N/A	N/A																	GCA_001686225.1	3345008	GCF_001686225.1	3349148												GCA_001525045.1	2802648	GCF_001525045.1	2818228		GCA_001594365.1	3129698	GCF_001594365.1	3131108		GCA_003017975.1	6291318	GCF_003017975.1	6306138
GCA_008570955.1	13923288	GCF_008570955.1	13997148																	GCA_001686245.1	3345028	GCF_001686245.1	3348768												GCA_014903845.1	22542418	GCF_014903845.1	22570188		GCA_902165105.1	12054068	GCF_902165105.1	12156278		GCA_000227625.1	306448	GCF_000227625.1	377498
GCA_014845805.1	22455748	N/A	N/A																	GCA_015671435.1	23423758	GCF_015671435.1	23451818												GCA_000534775.1	908208	GCF_000534775.1	1577308		GCA_014325455.1	21820578	GCF_014325455.1	21829238		GCA_003017455.1	6290798	GCF_003017455.1	6306478
GCA_003463555.1	7293378	N/A	N/A																	GCA_004334045.1	8717848	GCF_004334045.1	8731228												GCA_015701115.1	23473948	GCF_015701115.1	23492238		GCA_002141415.1	4478388	GCF_002141415.1	4514468		GCA_016026195.1	23869778	GCF_016026195.1	23950908
GCA_008570275.1	13922628	GCF_008570275.1	13997828																	GCA_004333445.1	8717268	GCF_004333445.1	8730728												GCA_011392605.1	17728828	GCF_011392605.1	17780868		GCA_014854055.1	22463648	GCF_014854055.1	22472238		GCA_000299475.1	427578	GCF_000299475.1	428888
GCA_008570005.1	13922368	GCF_008570005.1	13996688																	GCA_002833035.1	5740468	GCF_002833035.1	5776208												GCA_900185925.1	4607348	GCF_900185925.1	4618818		GCA_000393035.1	678458	GCF_000393035.1	1087388		GCA_002393465.1	5130648	GCF_002393465.1	5147138
GCA_003439045.1	7211028	N/A	N/A																	GCA_001870755.1	3703718	GCF_001870755.1	3714938												GCA_001022835.1	1801858	GCF_001022835.1	1817878		GCA_902161795.1	12036328	GCF_902161795.1	12310308		GCA_000784925.1	1386028	GCF_000784925.1	1494838
GCA_008570985.1	13923358	GCF_008570985.1	13993928																	GCA_004333845.1	8717668	GCF_004333845.1	8731668												GCA_003964245.1	8116588	GCF_003964245.1	8149458		GCA_000394175.1	681788	GCF_000394175.1	1089308		GCA_008761495.2	19358008	GCF_008761495.2	19838148
GCA_008570235.1	13922608	GCF_008570235.1	13993568																	GCA_000261265.1	377148	GCF_000261265.1	483248												GCA_001526145.1	2803768	GCF_001526145.1	2817768		GCA_000395075.1	682238	GCF_000395075.1	1089868		GCA_001901425.1	3786918	GCF_001901425.1	3847178
GCA_003462955.1	7292778	N/A	N/A																	GCA_004333465.1	8717288	GCF_004333465.1	8729428												GCA_003207215.1	6627628	GCF_003207215.1	6664558		GCA_000393395.1	678818	GCF_000393395.1	1087748		GCA_013004045.1	19473178	GCF_013004045.1	19474938
GCA_003473955.1	7303818	N/A	N/A																	GCA_004332935.1	8716768	GCF_004332935.1	8729108												GCA_001472645.1	2730218	GCF_001472645.1	2744568		GCA_000391225.1	680228	GCF_000391225.1	1088628		GCA_005886035.1	10741848	GCF_005886035.1	10752108
GCA_003475745.1	7305628	N/A	N/A																	GCA_015547785.1	23270548	GCF_015547785.1	23322338												GCA_003964455.1	8116828	GCF_003964455.1	8156258		GCA_000396465.1	683468	GCF_000396465.1	1090588		GCA_014930915.1	22587758	GCF_014930915.1	23841118
GCA_008570795.1	13923178	GCF_008570795.1	13998088																	GCA_015551445.1	23274188	GCF_015551445.1	23324438												GCA_900076775.1	3227018	GCF_900076775.1	3237558		GCA_000396545.1	683568	GCF_000396545.1	1090728		GCA_016803915.1	24830228	GCF_016803915.1	24951018
GCA_003852685.1	7970038	GCF_003852685.1	9076758																	GCA_015553485.1	23276228	GCF_015553485.1	23325638												GCA_006517595.2	12853608	GCF_006517595.2	13033378		GCA_000395015.1	682208	GCF_000395015.1	1089808		GCA_003018155.1	6291498	GCF_003018155.1	6306878
GCA_000598405.1	972968	GCF_000598405.1	1648758																	GCA_004333975.1	8717828	GCF_004333975.1	8729688												GCA_003964335.1	8116668	GCF_003964335.1	8151238		GCA_000393615.1	679038	GCF_000393615.1	1087928		GCA_013168015.1	19705668	GCF_013168015.1	19745588
GCA_003541775.1	7400498	N/A	N/A																	GCA_002833175.1	5740668	GCF_002833175.1	5776228												GCA_014902255.1	22540818	GCF_014902255.1	22569708		GCA_000396105.1	683108	GCF_000396105.1	1090248		GCA_006364695.1	11348648	GCF_006364695.1	11472928
																				GCA_004333775.1	8717608	GCF_004333775.1	8729488												GCA_008640775.1	14011828	GCF_008640775.1	14092428		GCA_000394135.1	681768	GCF_000394135.1	1089268		GCA_002863685.1	5842858	GCF_002863685.1	5863948
																				GCA_004333375.1	8717208	GCF_004333375.1	8729328												GCA_902162585.1	12043548	GCF_902162585.1	15421318		GCA_016464665.1	24371568	GCF_016464665.1	24453708		GCA_900520365.1	8786058	GCF_900520365.1	8842328
																				GCA_004333675.1	8717508	GCF_004333675.1	8729448												GCA_902161075.1	12034848	GCF_902161075.1	15520848		GCA_000395385.1	682388	GCF_000395385.1	1090088		GCA_007990655.1	13182888	GCF_007990655.1	13205148
																				GCA_004333565.1	8717408	GCF_004333565.1	8729408												GCA_002151825.1	4490568	GCF_002151825.1	4524308		GCA_000392815.1	678238	GCF_000392815.1	1087168		GCA_003308975.1	6813108	GCF_003308975.1	6898078
																				GCA_004334515.1	8718348	GCF_004334515.1	8731368												GCA_011030165.1	17283708	GCF_011030165.1	17305738		GCA_000519505.1	892518	GCF_000519505.1	1392608		GCA_013282275.1	19942918	GCF_013282275.1	19952508
																				GCA_001686105.1	3344888	GCF_001686105.1	3348628												GCA_011029345.1	17282908	GCF_011029345.1	17305718		GCA_003796585.1	7879748	GCF_003796585.1	7928768		GCA_016803875.1	24830188	GCF_016803875.1	24950318
																				GCA_004334325.1	8718228	GCF_004334325.1	8729908												GCA_001472975.1	2730538	GCF_001472975.1	2744428		GCA_003319675.1	6893388	GCF_003319675.1	6906478		GCA_014295215.1	21777028	GCF_014295215.1	21815778
																				GCA_004333575.1	8717428	GCF_004333575.1	8731068												GCA_003964505.1	8116818	GCF_003964505.1	8157038		GCA_003797725.1	7880828	GCF_003797725.1	7930838		GCA_011330935.2	22309818	GCF_011330935.2	24728528
																				GCA_004333895.1	8717748	GCF_004333895.1	8731208												GCA_001022435.2	3140418	GCF_001022435.2	3147798		GCA_002141395.1	4478368	GCF_002141395.1	4516268		GCA_900635325.1	8119228	GCF_900635325.1	8149678
																				GCA_004334105.1	8717908	GCF_004334105.1	8729728												GCA_900076205.1	3226158	GCF_900076205.1	3231088		GCA_003319765.1	6893478	GCF_003319765.1	6905018		GCA_016779865.1	24802548	GCF_016779865.1	24948638
																				GCA_004332825.1	8716648	GCF_004332825.1	8730408												GCA_014103355.1	21474278	GCF_014103355.1	21549428		GCA_000393275.1	678698	GCF_000393275.1	1087628		GCA_013167995.1	19705648	GCF_013167995.1	19746568
																				GCA_000825025.1	1484878	GCF_000825025.1	1517948												GCA_001022365.1	1801418	GCF_001022365.1	1817438		GCA_000393195.1	678618	GCF_000393195.1	1087548		GCA_000986765.1	1746538	GCF_000986765.1	1752818
																				GCA_004334445.1	8718268	GCF_004334445.1	8731808												GCA_001472035.1	2729598	GCF_001472035.1	2743768		GCA_902162855.1	12044088	GCF_902162855.1	12293798		GCA_002278115.2	4989728	GCF_002278115.2	4992778
																				GCA_004334635.1	8718488	GCF_004334635.1	8731968												GCA_001375695.1	2456748	GCF_001375695.1	3800628		GCA_902162995.1	12044948	GCF_902162995.1	12296888		GCA_001874485.1	3719658	GCF_001874485.1	6022428
																				GCA_015669715.1	23422018	GCF_015669715.1	23448358												GCA_900077785.1	3225058	GCF_900077785.1	3240018		GCA_015208105.1	22877438	GCF_015208105.1	22898518		GCA_014169115.1	21553868	GCF_014169115.1	21579518
																				GCA_004333995.1	8717808	GCF_004333995.1	8729648												GCA_001472295.1	2729868	GCF_001472295.1	2744508		GCA_000393595.1	679018	GCF_000393595.1	1087908		GCA_014295315.1	21777288	GCF_014295315.1	21816758
																				GCA_000421385.1	729808	GCF_000421385.1	1145768												GCA_001472635.1	2730208	GCF_001472635.1	2744208		GCA_000519865.1	892878	GCF_000519865.1	1389728		GCA_001677495.1	3327438	GCF_001677495.1	3329768
																				GCA_015670535.1	23422858	GCF_015670535.1	23450078												GCA_011075245.1	17381968	GCF_011075245.1	17496138		GCA_000392895.1	678318	GCF_000392895.1	1087248		GCA_001936315.1	3943048	GCF_001936315.1	3953078
																				GCA_004333935.1	8717788	GCF_004333935.1	8729628												GCA_003986815.1	8170478	GCF_003986815.1	8183388		GCA_016401145.1	24283588	GCF_016401145.1	24302778		GCA_015508805.1	23225058	GCF_015508805.1	24620628
																				GCA_015556235.1	23279008	GCF_015556235.1	23329838												GCA_009832245.1	15733648	GCF_009832245.1	15929858		GCA_000393495.1	678918	GCF_000393495.1	1087788		GCA_016775825.1	24798468	GCF_016775825.1	24823508
																				GCA_004334355.1	8718208	GCF_004334355.1	8729928												GCA_001475855.1	2733498	GCF_001475855.1	2745108		GCA_000390525.1	671258	GCF_000390525.1	1087028		GCA_016780575.1	24803268	GCF_016780575.1	24948718
																				GCA_004334075.1	8717948	GCF_004334075.1	8731268												GCA_015701335.1	23474168	GCF_015701335.1	23491358		GCA_003319615.1	6893328	GCF_003319615.1	6904618		GCA_016776245.1	24798888	GCF_016776245.1	24823208
																				GCA_009896525.1	15845408	GCF_009896525.1	15946838												GCA_014103335.1	21474238	GCF_014103335.1	21549008		GCA_000394395.1	681898	GCF_000394395.1	1089528		GCA_905071835.1	23367078	GCF_905071835.1	24706828
																				GCA_015668695.1	23420998	GCF_015668695.1	23448178												GCA_900075725.1	3168098	GCF_900075725.1	3178338		GCA_000392855.1	678278	GCF_000392855.1	1087208		GCA_002934895.1	6033958	GCF_002934895.1	6062058
																				GCA_004333765.1	8717628	GCF_004333765.1	8729528												GCA_001022935.1	1801958	GCF_001022935.1	1817998		GCA_000396225.1	683228	GCF_000396225.1	1090368		GCA_000967155.1	1715868	GCF_000967155.2	2721778
																				GCA_902167915.1	12699558	GCF_902167915.1	12991488												GCA_900075645.1	3169348	GCF_900075645.1	3178818		GCA_000395285.1	682318	GCF_000395285.1	1090028		GCA_002393365.1	5130548	GCF_002393365.1	5148058
																				GCA_004332745.1	8716548	GCF_004332745.1	8730388												GCA_001472085.1	2729658	GCF_001472085.1	2742208		GCA_003319365.1	6893018	GCF_003319365.1	6905198		GCA_002983645.1	6190848	GCF_002983645.1	6229198
																				GCA_004333215.1	8717048	GCF_004333215.1	8730528												GCA_015704415.1	23477248	GCF_015704415.1	23491458		GCA_902159685.1	12027008	GCF_902159685.1	12300778		GCA_005014075.1	9594128	GCF_005014075.1	9736058
																				GCA_004333455.1	8717328	GCF_004333455.1	8730288												GCA_000692315.1	1071168	GCF_000692315.1	1354128		GCA_015208155.1	22877488	GCF_015208155.1	22898618		GCA_000299455.1	427558	GCF_000299455.1	428948
																				GCA_004332855.1	8716688	GCF_004332855.1	8729088												GCA_017151295.1	25310238	GCF_017151295.1	25331088		GCA_000394075.1	681738	GCF_000394075.1	1089168		GCA_003018615.1	6291958	GCF_003018615.1	6307598
																				GCA_004333875.1	8717708	GCF_004333875.1	8729568												GCA_001525015.1	2802598	GCF_001525015.1	2817108		GCA_902161995.1	12036648	GCF_902161995.1	12155678		GCA_016026335.1	23869918	GCF_016026335.1	23951028
																				GCA_015558825.1	23281568	GCF_015558825.1	23331058												GCA_000534735.1	908168	GCF_000534735.1	1353888		GCA_000392775.1	678198	GCF_000392775.1	1087128		GCA_008065435.1	13314758	GCF_008065435.1	13352118
																				GCA_004332735.1	8716588	GCF_004332735.1	8729008												GCA_900493505.1	6931638	GCF_900493505.1	6956538		GCA_000393155.1	678578	GCF_000393155.1	1087508		GCA_011045255.1	17322918	GCF_011045255.1	17340608
																				GCA_900157115.1	4120538	GCF_900157115.1	4138258												GCA_000534475.1	907908	GCF_000534475.1	1354288		GCA_000393535.1	678958	GCF_000393535.1	1087848		GCA_002863665.1	5842838	GCF_002863665.1	5863888
																				GCA_001686145.1	3344928	GCF_001686145.1	3348888												GCA_015701305.1	23474148	GCF_015701305.1	23492038		GCA_902164275.1	12052608	GCF_902164275.1	12145578		GCA_008761475.2	19357988	GCF_008761475.2	19837298
																				GCA_004333205.1	8717028	GCF_004333205.1	8730208												GCA_900077795.1	3225078	GCF_900077795.1	3237638		GCA_902161555.1	12035608	GCF_902161555.1	12297748		GCA_008761455.2	19357968	GCF_008761455.2	19837608
																				GCA_004334005.1	8717868	GCF_004334005.1	8731708												GCA_011077245.1	17383868	GCF_011077245.1	17494698		GCA_902161545.1	12035688	GCF_902161545.1	12297808		GCA_000245515.1	351778	GCF_000245515.1	379608
																				GCA_004332665.1	8716528	GCF_004332665.1	8730108												GCA_900078065.1	3225538	GCF_900078065.1	3240758		GCA_000393515.1	678938	GCF_000393515.1	1087828		GCA_002012225.1	4168038	GCF_002012225.1	4177008
																				GCA_004334465.1	8718328	GCF_004334465.1	8729948												GCA_001472765.1	2730338	GCF_001472765.1	2749088		GCA_003796605.1	7879768	GCF_003796605.1	7931398		GCA_016776205.1	24798848	GCF_016776205.1	24822768
																				GCA_001275745.1	2302818	GCF_001275745.1	2305498												GCA_013170305.1	19707918	GCF_013170305.1	19737838		GCA_003796665.1	7879828	GCF_003796665.1	7928808		GCA_003180995.1	6584138	GCF_003180995.1	6590618
																				GCA_900157145.1	4120638	GCF_900157145.1	4138358												GCA_001475615.1	2733258	GCF_001475615.1	2745428		GCA_014854175.1	22463698	GCF_014854175.1	22472268		GCA_008807655.1	14216998	GCF_008807655.1	14269048
																				GCA_004334035.1	8717888	GCF_004334035.1	8729668												GCA_014901505.1	22540068	GCF_014901505.1	22569368		GCA_009830875.1	15731978	GCF_009830875.1	15807298		GCA_002012025.1	4167818	GCF_002012025.1	4176728
																				GCA_004332925.1	8716748	GCF_004332925.1	8730448												GCA_001476035.1	2733678	GCF_001476035.1	2750388		GCA_009830775.1	15731898	GCF_009830775.1	15807858		GCA_002209105.2	6269718	GCF_002209105.2	6303898
																				GCA_000185665.1	245258	GCF_000185665.1	241938												GCA_001653545.1	3281678	GCF_001653545.1	3286078		GCA_009830655.1	15731798	GCF_009830655.1	15807838		GCA_016776025.1	24798668	GCF_016776025.1	24823608
																				GCA_000261245.1	377128	GCF_000261245.1	483188												GCA_001475475.1	2732998	GCF_001475475.1	2749288		GCA_000393055.1	678478	GCF_000393055.1	1087408		GCA_016775865.1	24798508	GCF_016775865.1	24823948
																				GCA_000261225.1	377108	GCF_000261225.1	483208												GCA_900102705.1	3629968	GCF_900102705.1	4872168		GCA_009735275.1	15586748	GCF_009735275.1	15597968		GCA_011331215.2	22309838	GCF_011331215.2	24728488
																				GCA_901212585.1	10551838	GCF_901212585.1	15420858												GCA_001472005.1	2729578	GCF_001472005.1	2749708		GCA_000393555.1	678978	GCF_000393555.1	1087868		GCA_015138575.1	22801588	GCF_015138575.1	24613868
																				GCA_004334255.1	8718108	GCF_004334255.1	8729848												GCA_900075945.1	3170538	GCF_900075945.1	3190218		GCA_000391525.1	680378	GCF_000391525.1	1088948		GCA_003019075.1	6292418	GCF_003019075.1	6307838
																				GCA_004333925.1	8717768	GCF_004333925.1	8731688												GCA_017151395.1	25310338	GCF_017151395.1	25331128		GCA_902163045.1	12045188	GCF_902163045.1	12155938		GCA_016780725.1	24803388	GCF_016780725.1	24954138
																				GCA_004333475.1	8717308	GCF_004333475.1	8729368												GCA_017151415.1	25310358	GCF_017151415.1	25331148		GCA_902165825.1	12055608	GCF_902165825.1	12292728		GCA_000299255.1	427128	GCF_000299255.1	452038
																				GCA_004334535.1	8718408	GCF_004334535.1	8730008												GCA_000957685.1	1695518	GCF_000957685.1	1701688		GCA_003796195.1	7879368	GCF_003796195.1	7931298		GCA_904865655.1	22891238	GCF_904865655.1	24705908
																				GCA_901212475.1	10551678	GCF_901212475.1	15421278												GCA_001022515.1	1801538	GCF_001022515.1	1817898		GCA_003796965.1	7880128	GCF_003796965.1	7930738		GCA_016775945.1	24798588	GCF_016775945.1	24823148
																				GCA_902167595.1	12301208	GCF_902167595.1	15421818												GCA_015266255.1	22952938	GCF_015266255.1	23042408		GCA_004125575.1	8381088	GCF_004125575.1	8414868		GCA_000167875.2	12909808	GCF_000167875.2	17945888
																				GCA_015670335.1	23422638	GCF_015670335.1	23448618												GCA_014902655.1	22541238	GCF_014902655.1	22569588		GCA_902160005.1	12029988	GCF_902160005.1	12156038		GCA_013282195.1	19942838	GCF_013282195.1	19951268
																				GCA_015667915.1	23420218	GCF_015667915.1	23447818												GCA_014903135.1	22541698	GCF_014903135.1	22570148		GCA_000395985.1	682988	GCF_000395985.1	1090128		GCA_009950805.1	15985588	GCF_009950805.1	16109998
																				GCA_001546275.1	2857568	GCF_001546275.1	2862668												GCA_900076035.1	3168578	GCF_900076035.1	3188938		GCA_009735255.1	15586728	GCF_009735255.1	15597928		GCA_002214745.2	5667098	GCF_002214745.2	5678518
																				GCA_015558965.1	23281708	GCF_015558965.1	23331258												GCA_013170265.1	19707898	GCF_013170265.1	19737378		GCA_004125935.1	8381438	GCF_004125935.1	8415218		GCA_013315995.1	19996748	GCF_013315995.1	20065898
																				GCA_015546765.1	23269508	GCF_015546765.1	23307158												GCA_014903025.1	22541598	GCF_014903025.1	22569948		GCA_003319495.1	6893178	GCF_003319495.1	6904738		GCA_003856615.1	7978248	GCF_003856615.1	7988738
																				GCA_000261205.1	377088	GCF_000261205.1	483228												GCA_001011695.1	1783108	GCF_001011695.1	1784978		GCA_902165265.1	12054568	GCF_902165265.1	12296068		GCA_014262945.1	21728728	GCF_014262945.1	21738888
																				GCA_001050555.1	1862008	GCF_001050555.1	1863498												GCA_014904005.1	22542578	GCF_014904005.1	22570308		GCA_000395115.1	682258	GCF_000395115.1	1089908		GCA_000027125.1	27928	GCF_000027125.1	379828
																				GCA_003094955.1	6455508	GCF_003094955.1	7199328												GCA_017287595.1	25466478	N/A	N/A		GCA_000390545.1	679908	GCF_000390545.1	1087968		GCA_003288295.1	6753578	GCF_003288295.1	6859538
																				GCA_000410595.1	704838	GCF_000410595.1	711768												GCA_001938435.1	3947378	GCF_001938435.1	3961348		GCA_004306085.1	8654358	GCF_004306085.1	8679048		GCA_010725305.1	16872148	GCF_010725305.1	17307598
																				GCA_002076015.1	4327798	GCF_002076015.1	4330938												GCA_001526025.1	2803678	GCF_001526025.1	2817928		GCA_000396205.1	683208	GCF_000396205.1	1090328		GCA_003018375.1	6291718	GCF_003018375.1	6305678
																				GCA_000166895.2	1849798	GCF_000166895.2	4400418												GCA_000794145.1	1406258	GCF_000794145.1	1814538		GCA_011009735.1	17262338	GCF_011009735.1	17307258		GCA_014168855.1	21553608	GCF_014168855.1	21579148
																				GCA_003370255.1	7057908	GCF_003370255.1	7078938												GCA_001023215.1	1802298	GCF_001023215.1	1817598		GCA_003795665.1	7878828	GCF_003795665.1	7926988		GCA_007833875.1	12998138	GCF_007833875.1	13047718
																				GCA_003370035.1	7057648	GCF_003370035.1	7080698												GCA_001472795.1	2730358	GCF_001472795.1	2742568		GCA_003795925.1	7879078	GCF_003795925.1	7927828		GCA_003288275.1	6753558	GCF_003288275.1	6831638
																				GCA_003370005.1	7057658	GCF_003370005.1	7079158												GCA_015704975.1	23477808	GCF_015704975.1	23494758		GCA_902161825.1	12036248	GCF_902161825.1	12295288		GCA_001678965.1	3330388	GCF_001678965.1	3332128
																				GCA_003369995.1	7057618	GCF_003369995.1	7078698												GCA_001471955.1	2729518	GCF_001471955.1	2743308		GCA_015208345.1	22877658	GCF_015208345.1	22898898		GCA_014169855.1	21554608	GCF_014169855.1	21580078
																				GCA_003370065.1	7057678	GCF_003370065.1	7079758												GCA_001472605.1	2730178	GCF_001472605.1	2741508		GCA_014853915.1	22463568	GCF_014853915.1	22471218		GCA_003812945.1	7902498	GCF_003812945.1	7934778
																				GCA_003370095.1	7057738	GCF_003370095.1	7079278												GCA_001526185.1	2803808	GCF_001526185.1	2817608		GCA_014853495.1	22463248	GCF_014853495.1	22471038		GCA_000007445.1	8248	GCF_000007445.1	29028
																				GCA_003370225.1	7057858	GCF_003370225.1	7078978												GCA_009832285.1	15733658	GCF_009832285.1	15929938		GCA_009891635.1	15840428	GCF_009891635.1	15942618		GCA_016776165.1	24798808	GCF_016776165.1	24824008
																				GCA_003370205.1	7057848	GCF_003370205.1	7080898												GCA_001473055.1	2730618	GCF_001473055.1	2744588		GCA_000390505.1	679898	GCF_000390505.1	1087988		GCA_904866495.1	22892768	GCF_904866495.1	24705528
																				GCA_900157165.1	4120618	GCF_900157165.1	4138298												GCA_001525155.1	2802768	GCF_001525155.1	2817008		GCA_013383835.1	20199138	GCF_013383835.1	20248948		GCA_002012065.1	4167858	GCF_002012065.1	4177628
																				GCA_008680575.1	14051818	N/A	N/A												GCA_001525305.1	2802898	GCF_001525305.1	2818288		GCA_009891705.1	15840528	GCF_009891705.1	15942418		GCA_016776305.1	24798948	GCF_016776305.1	24822848
																				GCA_008679415.1	14050698	N/A	N/A												GCA_001525325.1	2802918	GCF_001525325.1	2817448		GCA_003962585.1	8114908	GCF_003962585.1	8141718		GCA_008065455.1	13314778	GCF_008065455.1	13352098
																				GCA_009157115.1	14611978	N/A	N/A												GCA_001525385.1	2802978	GCF_001525385.1	2817068		GCA_000390625.1	679938	GCF_000390625.1	1088048		GCA_016889625.1	25006088	GCF_016889625.1	25023088
																				GCA_001892965.1	3771568	GCF_001892965.1	4352158												GCA_001526105.1	2803728	GCF_001526105.1	2817288		GCA_009891585.1	15840378	GCF_009891585.1	15942378		GCA_016127695.1	24001228	GCF_016127695.1	24051008
																				GCA_009158255.1	14613178	N/A	N/A												GCA_016616795.1	24532058	GCF_016616795.1	24578238		GCA_902159735.1	12027528	GCF_902159735.1	12155718		GCA_016889725.1	25006188	GCF_016889725.1	25023108
																				GCA_009155685.1	14610178	N/A	N/A												GCA_000956655.1	1694298	GCF_000956655.1	1701328		GCA_006541265.1	11595428	GCF_006541265.1	11694658		GCA_902810335.1	20352548	GCF_902810335.1	20408118
																				GCA_009155715.1	14610198	N/A	N/A												GCA_015704235.1	23477108	GCF_015704235.1	23491878		GCA_902161915.1	12036368	GCF_902161915.1	12295948		GCA_002846135.1	5799328	GCF_002846135.1	5813368
																				GCA_009155885.1	14610438	N/A	N/A												GCA_001938425.1	3947358	GCF_001938425.1	3961608		GCA_902164385.1	12052788	GCF_902164385.1	12301728		GCA_016776185.1	24798828	GCF_016776185.1	24822728
																				GCA_009155945.1	14610518	N/A	N/A												GCA_900077405.1	3224458	GCF_900077405.1	3237278		GCA_000390965.1	680098	GCF_000390965.1	1088368		GCA_013167255.1	19704908	GCF_013167255.1	19745988
																				GCA_009156765.1	14611558	N/A	N/A												GCA_001643165.1	3235578	GCF_001643165.1	3243398		GCA_902163035.1	12045068	GCF_902163035.1	12155898		GCA_016889185.1	25005648	GCF_016889185.1	25014988
																				GCA_009156795.1	14611578	N/A	N/A												GCA_001471225.1	2728788	GCF_001471225.1	2742148		GCA_902163575.1	12049348	GCF_902163575.1	12302788		GCA_016775845.1	24798488	GCF_016775845.1	24823128
																				GCA_009156815.1	14611628	N/A	N/A												GCA_900075275.1	3170498	GCF_900075275.1	3189038		GCA_902164455.1	12052908	GCF_902164455.1	12304268		GCA_004771235.1	9268008	GCF_004771235.1	9297428
																				GCA_009156915.1	14611738	N/A	N/A												GCA_001472255.1	2729818	GCF_001472255.1	2750408		GCA_902162285.1	12040728	GCF_902162285.1	12293628		GCA_003346835.1	6964048	GCF_003346835.1	6973758
																				GCA_009153895.1	14607918	N/A	N/A												GCA_001022345.1	1801388	GCF_001022345.1	1817838		GCA_902162865.1	12044068	GCF_902162865.1	12155758		GCA_001677515.1	3327458	GCF_001677515.1	3329668
																				GCA_009158275.1	14613198	N/A	N/A												GCA_902162625.1	12043608	GCF_902162625.1	15520948		GCA_902162815.1	12044148	GCF_902162815.1	12296568		GCA_016890045.1	25006508	GCF_016890045.1	25023148
																				GCA_009158355.1	14613278	N/A	N/A												GCA_011392845.1	17729088	GCF_011392845.1	17778668		GCA_003319425.1	6893108	GCF_003319425.1	6904298		GCA_003204155.1	6624378	GCF_003204155.1	6663958
																				GCA_009158305.1	14613238	N/A	N/A												GCA_001023385.1	1802458	GCF_001023385.1	1818078		GCA_004125565.1	8381038	GCF_004125565.1	8414778		GCA_002968735.1	6169468	GCF_002968735.1	6205568
																				GCA_009158405.1	14613348	N/A	N/A												GCA_001022425.1	1801498	GCF_001022425.1	1817538		GCA_902161095.1	12034708	GCF_902161095.1	12302308		GCA_016776145.1	24798788	GCF_016776145.1	24823188
																				GCA_009155535.1	14609998	N/A	N/A												GCA_001023375.1	1802448	GCF_001023375.1	1817658		GCA_902161045.1	12034668	GCF_902161045.1	12296308		GCA_006351885.1	11231818	GCF_006351885.1	11481148
																				GCA_009156355.1	14611048	N/A	N/A												GCA_001023395.1	1802478	GCF_001023395.1	1818318		GCA_000393295.1	678718	GCF_000393295.1	1087648		GCA_016775885.1	24798528	GCF_016775885.1	24822568
																				GCA_009157135.1	14611998	N/A	N/A												GCA_902162425.1	12041668	GCF_902162425.1	15515308		GCA_002289055.1	4996038	GCF_002289055.1	5007408		GCA_003813145.1	7902678	GCF_003813145.1	7934798
																				GCA_009157445.1	14612408	N/A	N/A												GCA_900075715.1	3170418	GCF_900075715.1	3190158		GCA_902165425.1	12055028	GCF_902165425.1	12299798		GCA_014623225.1	22165728	GCF_014623225.1	22176438
																				GCA_009157505.1	14612428	N/A	N/A												GCA_900075695.1	3170658	GCF_900075695.1	3189518		GCA_003144675.1	6520328	GCF_003144675.1	6573848		GCA_003627855.1	7549848	GCF_003627855.1	7555018
																				GCA_009157395.1	14612318	N/A	N/A												GCA_015319225.1	23013638	GCF_015319225.1	23058188		GCA_000394875.1	682138	GCF_000394875.1	1089668		GCA_014169575.1	21554328	GCF_014169575.1	21579378
																				GCA_009156425.1	14611118	N/A	N/A												GCA_009647555.1	15323328	GCF_009647555.1	15405518		GCA_002077445.1	4337278	GCF_002077445.1	4339148		GCA_014522245.1	22046208	GCF_014522245.1	22050938
																				GCA_009157535.1	14612458	N/A	N/A												GCA_001472375.1	2729938	GCF_001472375.1	2744448		GCA_014243435.1	21694188	GCF_014243435.1	21708418		GCA_001420935.1	2559688	GCF_001420935.1	2845618
																				GCA_009157015.1	14611858	N/A	N/A												GCA_900076335.1	3226278	GCF_900076335.1	3240158		GCA_003962555.1	8114868	GCF_003962555.1	8141398		GCA_002951675.1	6097108	GCF_002951675.1	13396318
																				GCA_009157025.1	14611878	N/A	N/A												GCA_900077195.1	3227078	GCF_900077195.1	3241358		GCA_009830615.1	15731738	GCF_009830615.1	15805298		GCA_016889025.1	25005488	GCF_016889025.1	25023028
																				GCA_009156965.1	14611808	N/A	N/A												GCA_001526015.1	2803648	GCF_001526015.1	2818728		GCA_014855415.1	22464768	GCF_014855415.1	22475258		GCA_904863375.1	22887558	GCF_904863375.1	24706068
																				GCA_009157235.1	14612118	N/A	N/A												GCA_900075125.1	3170178	GCF_900075125.1	3178798		GCA_003962795.1	8115128	GCF_003962795.1	8141778		GCA_013315715.1	19996448	GCF_013315715.1	20065818
																				GCA_009157365.1	14612298	N/A	N/A												GCA_001524975.1	2802568	GCF_001524975.1	2818608		GCA_014853365.1	22463108	GCF_014853365.1	22474218		GCA_002853655.1	5832478	GCF_002853655.1	5903888
																				GCA_009157455.1	14612378	N/A	N/A												GCA_014901575.1	22540138	GCF_014901575.1	22569248		GCA_005235945.1	9843058	GCF_005235945.1	9863718		GCA_003112245.1	6475548	GCF_003112245.1	6488038
																				GCA_009157555.1	14612478	N/A	N/A												GCA_902160625.1	12033808	GCF_902160625.1	15521128		GCA_005236595.1	9843688	GCF_005236595.1	9860338		GCA_002925525.1	6011578	GCF_002925525.1	13896838
																				GCA_009157625.1	14612558	N/A	N/A												GCA_008641515.1	14012598	GCF_008641515.1	14091808		GCA_005237765.1	9844828	GCF_005237765.1	9858858		GCA_016775965.1	24798608	GCF_016775965.1	24823968
																				GCA_009157665.1	14612598	N/A	N/A												GCA_009832255.1	15733638	GCF_009832255.1	15929798		GCA_902163905.1	12051768	GCF_902163905.1	12298368		GCA_002763995.1	5636518	GCF_002763995.1	5648118
																				GCA_009156255.1	14610898	N/A	N/A												GCA_014903015.1	22541578	GCF_014903015.1	22569848		GCA_014853115.1	22462848	GCF_014853115.1	22470818		GCA_002764015.1	5636538	GCF_002764015.1	5648178
																				GCA_009156335.1	14611028	N/A	N/A												GCA_014842795.1	22453008	GCF_014842795.1	22469728		GCA_013450055.1	20444668	GCF_013450055.1	20659168		GCA_003018075.1	6291418	GCF_003018075.1	6306078
																				GCA_009156345.1	14610978	N/A	N/A												GCA_000958065.1	1696028	GCF_000958065.1	1702068		GCA_013450115.1	20444698	GCF_013450115.1	20656588		GCA_003019015.1	6292358	GCF_003019015.1	9064238
																				GCA_009157075.1	14611938	N/A	N/A												GCA_015266205.1	22952878	GCF_015266205.1	23042688		GCA_013450015.1	20444598	GCF_013450015.1	20656528		GCA_013167975.1	19705628	GCF_013167975.1	19746548
																				GCA_009157355.1	14612288	N/A	N/A												GCA_900077875.1	3225218	GCF_900077875.1	3231548		GCA_000391365.1	680298	GCF_000391365.1	1088768		GCA_010092965.1	16187828	GCF_010092965.1	16277058
																				GCA_009156925.1	14611758	N/A	N/A												GCA_003970265.1	8129528	GCF_003970265.1	8158038		GCA_902166365.1	12056748	GCF_902166365.1	12145198		GCA_016026215.1	23869798	GCF_016026215.1	23951168
																				GCA_009156465.1	14611158	N/A	N/A												GCA_009832355.1	15733728	GCF_009832355.1	15929658		GCA_000396245.1	683248	GCF_000396245.1	1090388		GCA_001721225.1	3436328	GCF_001721225.1	3439208
																				GCA_009156315.1	14611058	N/A	N/A												GCA_900075975.1	3168238	GCF_900075975.1	3188778		GCA_000396145.1	683148	GCF_000396145.1	1090288		GCA_016776285.1	24798928	GCF_016776285.1	24822808
																				GCA_009157315.1	14612248	N/A	N/A												GCA_013170345.1	19707958	GCF_013170345.1	19735678		GCA_000396125.1	683128	GCF_000396125.1	1090268		GCA_008642395.1	14013558	GCF_008642395.1	14101108
																				GCA_009158375.1	14613298	N/A	N/A												GCA_008368615.1	13704648	GCF_008368615.1	13761398		GCA_902165605.1	12055228	GCF_902165605.1	12300088		GCA_016775925.1	24798568	GCF_016775925.1	24823548
																				GCA_009157245.1	14612158	N/A	N/A												GCA_016614135.1	24529398	GCF_016614135.1	24577818		GCA_000396305.1	683308	GCF_000396305.1	1090448		GCA_001886895.1	3745418	GCF_001886895.1	6593068
																				GCA_009157045.1	14611908	N/A	N/A												GCA_013185055.1	19750118	GCF_013185055.1	19771818		GCA_000396585.1	683608	GCF_000396585.1	1090768		GCA_003491165.1	7321028	GCF_003491165.1	7420908
																				GCA_009158895.1	14613858	N/A	N/A												GCA_902166245.1	12056508	GCF_902166245.1	15515448		GCA_000391465.1	680348	GCF_000391465.1	1088868		GCA_014169415.1	21554168	GCF_014169415.1	22387758
																				GCA_009159645.1	14614598	N/A	N/A												GCA_002151915.1	4490648	GCF_002151915.1	4524028		GCA_902164495.1	12053008	GCF_902164495.1	12304388		GCA_016776105.1	24798748	GCF_016776105.1	24822668
																				GCA_009158555.1	14613488	N/A	N/A												GCA_001473075.1	2730638	GCF_001473075.1	2743608		GCA_000394355.1	681878	GCF_000394355.1	1089468		GCA_004299805.1	8649518	GCF_004299805.1	8658048
																				GCA_009157325.1	14612258	N/A	N/A												GCA_001524965.1	2802558	GCF_001524965.1	2817888		GCA_902159985.1	12029868	GCF_902159985.1	12155958		GCA_013085185.1	19563368	GCF_013085185.1	19590258
																				GCA_009158875.1	14613808	N/A	N/A												GCA_014902495.1	22541078	GCF_014902495.1	22569548		GCA_000519965.1	892978	GCF_000519965.1	1389708		GCA_000212715.2	516798	GCF_000212715.2	516818
																				GCA_009158295.1	14613228	N/A	N/A												GCA_001472175.1	2729738	GCF_001472175.1	2743448		GCA_000396405.1	683408	GCF_000396405.1	1090548		GCA_016780415.1	24803148	GCF_016780415.1	24948678
																				GCA_905203945.1	24869168	N/A	N/A												GCA_003964695.1	8117028	GCF_003964695.1	8156438		GCA_000396085.1	683088	GCF_000396085.1	1090228		GCA_003402955.1	7103058	GCF_003402955.1	7136808
																				GCA_009157425.1	14612358	N/A	N/A												GCA_015266235.1	22952918	GCF_015266235.1	23041938		GCA_015230455.1	22912268	GCF_015230455.1	22930158		GCA_904864555.1	22890978	GCF_904864555.1	24704848
																				GCA_008674095.1	14045338	N/A	N/A												GCA_902162755.1	12043828	GCF_902162755.1	15514648		GCA_000391105.1	680168	GCF_000391105.1	1088528		GCA_016776045.1	24798688	GCF_016776045.1	24823168
																				GCA_009156095.1	14610678	N/A	N/A												GCA_001011865.1	1783278	GCF_001011865.1	1785118		GCA_000391205.1	680218	GCF_000391205.1	1088608		GCA_016696665.1	24646078	GCF_016696665.1	24690448
																				GCA_009155445.1	14609918	N/A	N/A												GCA_001471885.1	2729438	GCF_001471885.1	2743208		GCA_000394795.1	682098	GCF_000394795.1	1089588		GCA_001693315.1	3359398	GCF_001693315.1	3362788
																				GCA_009157575.1	14612518	N/A	N/A												GCA_001472225.1	2729798	GCF_001472225.1	2744128		GCA_000391325.1	680278	GCF_000391325.1	1088728		GCA_002142675.1	4479668	GCF_002142675.1	4517188
																				GCA_009156045.1	14610658	N/A	N/A												GCA_001472675.1	2730258	GCF_001472675.1	2742368		GCA_000390985.1	680108	GCF_000390985.1	1088388		GCA_001721525.1	3437748	GCF_001721525.1	3440228
																				GCA_009157155.1	14612028	N/A	N/A												GCA_001525205.1	2802798	GCF_001525205.1	2817748		GCA_000391185.1	680208	GCF_000391185.1	1088588		GCA_016776065.1	24798708	GCF_016776065.1	24823988
																				GCA_009157565.1	14612508	N/A	N/A												GCA_001022735.1	1801758	GCF_001022735.1	1818058		GCA_003319355.1	6893028	GCF_003319355.1	6905558		GCA_003856635.1	7978268	GCF_003856635.1	7988778
																				GCA_009156955.1	14611798	N/A	N/A												GCA_900077765.1	3225038	GCF_900077765.1	3239678		GCA_000396425.1	683428	GCF_000396425.1	1090568		GCA_904863305.1	22887598	GCF_904863305.1	24711808
																				GCA_009157415.1	14612338	N/A	N/A												GCA_004332215.1	8715718	GCF_004332215.1	8734048		GCA_000391245.1	680238	GCF_000391245.1	1088648		GCA_904864615.1	22891158	GCF_904864615.1	24705988
																				GCA_009157165.1	14612058	N/A	N/A												GCA_004327755.2	10111968	GCF_004327755.2	10199178		GCA_000391445.1	680338	GCF_000391445.1	1088828		GCA_016126995.1	24000528	GCF_016126995.1	24049368
																				GCA_009156215.1	14610838	N/A	N/A												GCA_900075375.1	3168738	GCF_900075375.1	3193688		GCA_000391145.1	680188	GCF_000391145.1	1088548		GCA_014169455.1	21554208	GCF_014169455.1	21579188
																				GCA_009155415.1	14609848	N/A	N/A												GCA_900076885.1	3227138	GCF_900076885.1	3239358		GCA_009735075.1	15586548	GCF_009735075.1	15595908		GCA_013315695.1	19996428	GCF_013315695.1	20067358
																				GCA_009155855.1	14610398	N/A	N/A												GCA_001526005.1	2803658	GCF_001526005.1	2817028		GCA_902164195.1	12052428	GCF_902164195.1	12301108		GCA_002591135.1	5410828	GCF_002591135.1	5480528
																				GCA_009158235.1	14613158	N/A	N/A												GCA_900075095.1	3169738	GCF_900075095.1	3178898		GCA_000391405.1	680318	GCF_000391405.1	1088788		GCA_003019035.1	6292378	GCF_003019035.1	6306658
																				GCA_009156975.1	14611818	N/A	N/A												GCA_008119995.1	13433678	GCF_008119995.1	13571518		GCA_000391005.1	680118	GCF_000391005.1	1088408		GCA_003018395.1	6291738	GCF_003018395.1	6305798
																				GCA_009157215.1	14612098	N/A	N/A												GCA_002152945.1	4491688	GCF_002152945.1	4526538		GCA_000391065.1	680148	GCF_000391065.1	1088468		GCA_003018655.1	6291998	GCF_003018655.1	6308178
																				GCA_009159675.1	14614618	N/A	N/A												GCA_015704685.1	23477528	GCF_015704685.1	23491718		GCA_000396445.1	683448	GCF_000396445.1	1090608		GCA_002196475.1	4604098	GCF_002196475.1	4612668
																				GCA_009159595.1	14614548	N/A	N/A												GCA_900076525.1	3226678	GCF_900076525.1	3240258		GCA_000396265.1	683268	GCF_000396265.1	1090408		GCA_900636215.1	8120898	GCF_900636215.1	8149778
																				GCA_009158685.1	14613648	N/A	N/A												GCA_001472685.1	2730248	GCF_001472685.1	2741588		GCA_000396345.1	683348	GCF_000396345.1	1090488		GCA_002196495.1	4604118	GCF_002196495.1	4612988
																				GCA_009159175.1	14614118	N/A	N/A												GCA_001443095.1	2683848	GCF_001443095.1	2687008		GCA_000396625.1	683648	GCF_000396625.1	1090688		GCA_011045275.1	17322978	GCF_011045275.1	17340548
																				GCA_009158495.1	14613418	N/A	N/A												GCA_015704505.1	23477368	GCF_015704505.1	23491798		GCA_000390945.1	680088	GCF_000390945.1	1088348		GCA_012934455.1	19360858	GCF_012934455.1	19382208
																				GCA_009156415.1	14611098	N/A	N/A												GCA_000315775.1	501568	GCF_000315775.1	622558		GCA_000391125.1	680178	GCF_000391125.1	1088508		GCA_014854575.1	22463888	GCF_014854575.1	22473358
																				GCA_009157185.1	14612078	N/A	N/A												GCA_015701095.1	23473928	GCF_015701095.1	23492438		GCA_000396365.1	683368	GCF_000396365.1	1090508		GCA_013282315.1	19942958	GCF_013282315.1	19952148
																				GCA_009156715.1	14611498	N/A	N/A												GCA_900076455.1	3226538	GCF_900076455.1	3239218		GCA_000391385.1	680308	GCF_000391385.1	1088808		GCA_016776225.1	24798868	GCF_016776225.1	24823668
																				GCA_009158765.1	14613708	N/A	N/A												GCA_900076845.1	3223098	GCF_900076845.1	3239498		GCA_000391425.1	680328	GCF_000391425.1	1088848		GCA_004377995.2	20616038	GCF_004377995.2	21097078
																				GCA_009156245.1	14610878	N/A	N/A												GCA_001472195.1	2729758	GCF_001472195.1	2744188		GCA_000396505.1	683518	GCF_000396505.1	1090648		GCA_015649805.1	23398668	GCF_015649805.1	23440818
																				GCA_009153905.1	14607938	N/A	N/A												GCA_013340425.1	20059478	GCF_013340425.1	20071078		GCA_000391285.1	680258	GCF_000391285.1	1088688		GCA_011045295.1	17323058	GCF_011045295.1	17340628
																				GCA_009154125.1	14608228	N/A	N/A												GCA_011066205.1	17357048	GCF_011066205.1	17361128		GCA_006541305.1	11595448	GCF_006541305.1	11696458		GCA_003031795.1	6317968	GCF_003031795.1	13396398
																				GCA_009153535.1	14607438	N/A	N/A												GCA_003985265.1	8168178	GCF_003985265.1	8182568		GCA_000394975.1	682188	GCF_000394975.1	1089768		GCA_004564175.1	9030068	GCF_004564175.1	9093498
																				GCA_009158395.1	14613318	N/A	N/A												GCA_001475405.1	2732948	GCF_001475405.1	2744248		GCA_902164805.1	12053628	GCF_902164805.1	12304968		GCA_001420955.1	2559708	GCF_001420955.1	2846118
																				GCA_009156535.1	14611258	N/A	N/A												GCA_008641435.1	14012648	GCF_008641435.1	14091968		GCA_015208325.1	22877638	GCF_015208325.1	22898818		GCA_000026245.1	27048	GCF_000026245.1	45208
																				GCA_009155795.1	14610298	N/A	N/A												GCA_002151965.1	4490718	GCF_002151965.1	4523908		GCA_000391305.1	680268	GCF_000391305.1	1088708		GCA_001683435.1	3340218	GCF_001683435.1	3341438
																				GCA_009159695.1	14614648	N/A	N/A												GCA_001526085.1	2803708	GCF_001526085.1	2818028		GCA_015558245.1	23280988	GCF_015558245.1	23330398		GCA_000210475.1	273038	GCF_000210475.1	379808
																				GCA_009158795.1	14613728	N/A	N/A												GCA_014103245.1	21474158	GCF_014103245.1	21549408		GCA_000393715.1	680728	GCF_000393715.1	1089128		GCA_000987875.1	1747978	GCF_000987875.1	1752838
																				GCA_009159635.1	14614578	N/A	N/A												GCA_900077555.1	3227178	GCF_900077555.1	3232888		GCA_002140925.1	4477908	GCF_002140925.1	4515768		GCA_013085025.1	19563238	GCF_013085025.1	19589018
																				GCA_009158855.1	14613788	N/A	N/A												GCA_001022335.1	1801378	GCF_001022335.1	1818178		GCA_902164355.1	12052748	GCF_902164355.1	12292588		GCA_011022275.1	17274898	GCF_011022275.1	17310838
																				GCA_009159185.1	14614128	N/A	N/A												GCA_008641685.1	14012758	GCF_008641685.1	14093048		GCA_902161945.1	12036508	GCF_902161945.1	12298168		GCA_904831825.1	23255548	GCF_904831825.1	24621908
																				GCA_009159605.1	14614558	N/A	N/A												GCA_009875525.1	15795648	GCF_009875525.1	15937378		GCA_000394195.1	681798	GCF_000394195.1	1089288		GCA_900622635.1	8405898	GCF_900622635.1	8525618
																				GCA_009159705.1	14614658	N/A	N/A												GCA_017169255.1	25332468	GCF_017169255.1	25447908		GCA_003319915.1	6893698	GCF_003319915.1	6905898		GCA_013372425.1	20140208	GCF_013372425.1	20157938
																				GCA_009159135.1	14614068	N/A	N/A												GCA_015704375.1	23477208	GCF_015704375.1	23490698		GCA_000393335.1	678758	GCF_000393335.1	1087688		GCA_002844685.1	5797658	GCF_002844685.1	5812558
																				GCA_009156635.1	14611378	N/A	N/A												GCA_001525365.1	2802968	GCF_001525365.1	2817468		GCA_000394095.1	681748	GCF_000394095.1	1089208		GCA_001901065.1	3786538	GCF_001901065.1	3848158
																				GCA_009159205.1	14614148	N/A	N/A												GCA_002174155.1	4558358	GCF_002174155.1	4564948		GCA_902165225.1	12054708	GCF_902165225.1	12146138		GCA_013371725.1	20138878	GCF_013371725.1	20152128
																				GCA_009155575.1	14610058	N/A	N/A												GCA_009846775.1	15786548	GCF_009846775.1	15841228		GCA_014325485.1	21820608	GCF_014325485.1	21829118		GCA_013402855.1	20310558	GCF_013402855.1	20315188
																				GCA_009159735.1	14614688	N/A	N/A												GCA_900078015.1	3225458	GCF_900078015.1	3240078		GCA_001806515.1	3563038	GCF_001806515.1	3611728		GCA_001901105.1	3786578	GCF_001901105.1	3847398
																				GCA_008671905.1	14043158	N/A	N/A												GCA_001525445.1	2803028	GCF_001525445.1	2818688		GCA_002861295.1	5840208	GCF_002861295.1	5857718		GCA_014170675.1	21556068	GCF_014170675.1	21579438
																				GCA_009157285.1	14612208	N/A	N/A												GCA_010590565.1	16736228	GCF_010590565.1	17304138		GCA_902162805.1	12044128	GCF_902162805.1	12296408		GCA_003856695.1	7978328	GCF_003856695.1	7989518
																				GCA_009156885.1	14611698	N/A	N/A												GCA_011392645.1	17728878	GCF_011392645.1	17780908		GCA_014855245.1	22464608	GCF_014855245.1	22476958		GCA_900092615.1	3366478	GCF_900092615.1	3409858
																				GCA_009155815.1	14610318	N/A	N/A												GCA_009888125.1	15836928	GCF_009888125.1	15943938		GCA_902161445.1	12035428	GCF_902161445.1	12302528		GCA_016806045.1	24832358	GCF_016806045.1	24950738
																				GCA_009155915.1	14610458	N/A	N/A												GCA_000952215.1	1683118	GCF_000952215.1	1693478		GCA_014243515.1	21694248	GCF_014243515.1	21708638		GCA_002863885.1	5843118	GCF_002863885.1	5863808
																				GCA_009153975.1	14608018	N/A	N/A												GCA_001471215.1	2728798	GCF_001471215.1	2744488		GCA_014855165.1	22464528	GCF_014855165.1	22475038		GCA_014169175.1	21553928	GCF_014169175.1	21579088
																				GCA_009157065.1	14611918	N/A	N/A												GCA_001475415.1	2732978	GCF_001475415.1	2744468		GCA_902163695.1	12051068	GCF_902163695.1	12303008		GCA_001280345.1	2311118	GCF_001280345.1	2850778
																				GCA_009156235.1	14610868	N/A	N/A												GCA_000952515.1	1683448	GCF_000952515.1	1693758		GCA_902159885.1	12029188	GCF_902159885.1	12144798		GCA_002202175.1	4616598	GCF_002202175.1	4621138
																				GCA_009157275.1	14612218	N/A	N/A												GCA_000952275.1	1683178	GCF_000952275.1	1692698		GCA_009891645.1	15840448	GCF_009891645.1	15943018		GCA_013394575.1	20287838	GCF_013394575.1	20299588
																				GCA_009156035.1	14610628	N/A	N/A												GCA_000981975.1	1741588	GCF_000981975.1	1752018		GCA_000391085.1	680158	GCF_000391085.1	1088488		GCA_012934785.1	19361198	GCF_012934785.1	19380568
																				GCA_009153455.1	14607378	N/A	N/A												GCA_009875475.1	15795588	GCF_009875475.1	15938138		GCA_902163505.1	12048578	GCF_902163505.1	12302748		GCA_003956245.1	8105808	GCF_003956245.1	8464838
																				GCA_009158975.1	14613908	N/A	N/A												GCA_902162055.1	12036728	GCF_902162055.1	15520608		GCA_009891595.1	15840388	GCF_009891595.1	15942118		GCA_013390265.1	20254368	GCF_013390265.1	20291158
																				GCA_009157495.1	14612438	N/A	N/A												GCA_900074995.1	3170098	GCF_900074995.1	3188878		GCA_003319555.1	6893228	GCF_003319555.1	6904778		GCA_900520345.1	8785978	GCF_900520345.1	8838258
																				GCA_009158815.1	14613748	N/A	N/A												GCA_900076315.1	3226298	GCF_900076315.1	3237178		GCA_009832415.1	15733768	GCF_009832415.1	15928258		GCA_003017805.1	6291138	GCF_003017805.1	6308218
																				GCA_009158915.1	14613868	N/A	N/A												GCA_001476065.1	2733718	GCF_001476065.1	2749508		GCA_902165335.1	12054628	GCF_902165335.1	12156718		GCA_001693635.1	3360648	GCF_001693635.1	3364438
																				GCA_009153985.1	14608038	N/A	N/A												GCA_001525085.1	2802678	GCF_001525085.1	2817048		GCA_902163745.1	12051268	GCF_902163745.1	12303108		GCA_002310595.1	5025728	GCF_002310595.1	5029908
																				GCA_009155615.1	14610078	N/A	N/A												GCA_001472075.1	2729638	GCF_001472075.1	2744348		GCA_902162945.1	12044268	GCF_902162945.1	12155778		GCA_008949495.1	14384978	GCF_008949495.1	14456678
																				GCA_009156865.1	14611678	N/A	N/A												GCA_008641355.1	14012558	GCF_008641355.1	14092968		GCA_902158775.1	12017308	GCF_902158775.1	12296228		GCA_009867015.2	20841498	GCF_009867015.2	21183528
																				GCA_009155515.1	14609978	N/A	N/A												GCA_900076565.1	3226778	GCF_900076565.1	3232848		GCA_003319795.1	6893548	GCF_003319795.1	6905978		GCA_003351485.1	6971088	GCF_003351485.1	6989448
																				GCA_009155755.1	14610238	N/A	N/A												GCA_016427645.1	24317478	GCF_016427645.1	24332908		GCA_000391265.1	680248	GCF_000391265.1	1088668		GCA_013282355.1	19942998	GCF_013282355.1	19952688
																				GCA_009155875.1	14610418	N/A	N/A												GCA_900077335.1	3224338	GCF_900077335.1	3241058		GCA_902161645.1	12035868	GCF_902161645.1	12145178		GCA_009931435.1	15953038	GCF_009931435.1	16069348
																				GCA_009155565.1	14610038	N/A	N/A												GCA_008640545.1	14011578	GCF_008640545.1	14091448		GCA_000394335.1	681868	GCF_000394335.1	1089448		GCA_013425955.1	20394148	GCF_013425955.1	20483308
																				GCA_009153815.1	14607848	N/A	N/A												GCA_000803045.1	1422528	GCF_000803045.1	1577068		GCA_902165795.1	12055628	GCF_902165795.1	12301748		GCA_005037805.2	9706698	GCF_005037805.1	9747578
																				GCA_009153935.1	14607998	N/A	N/A												GCA_013169535.1	19707138	GCF_013169535.1	19735178		GCA_009735085.1	15586568	GCF_009735085.1	15595948		GCA_016132505.1	24006198	GCF_016132505.1	24213488
																				GCA_009155555.1	14610048	N/A	N/A												GCA_001475645.1	2733308	GCF_001475645.1	2745468		GCA_000395305.1	682328	GCF_000395305.1	1090068		GCA_015290725.1	22978438	GCF_015290725.1	23055228
																				GCA_009155675.1	14610158	N/A	N/A												GCA_000952595.1	1683508	GCF_000952595.1	1894288		GCA_003962725.1	8115048	GCF_003962725.1	8141518		GCA_000026345.1	27148	GCF_000026345.1	45308
																				GCA_009155735.1	14610218	N/A	N/A												GCA_008640605.1	14011668	GCF_008640605.1	14093368		GCA_000393215.1	678638	GCF_000393215.1	1087568		GCA_000148365.1	171148	GCF_000148365.1	377578
																				GCA_009155775.1	14610278	N/A	N/A												GCA_008640685.1	14011728	GCF_008640685.1	14092288		GCA_000391645.1	680438	GCF_000391645.1	1089048		GCA_002859105.1	5837968	GCF_002859105.1	5862398
																				GCA_009156295.1	14610938	N/A	N/A												GCA_008640715.1	14011768	GCF_008640715.1	14093428		GCA_000391625.1	680428	GCF_000391625.1	1089028		GCA_000743255.1	1191458	GCF_000743255.1	1495278
																				GCA_009154095.1	14608178	N/A	N/A												GCA_000958005.1	1695938	GCF_000958005.1	1701668		GCA_014854385.1	22463788	GCF_014854385.1	22472358		GCA_014168755.1	21553508	GCF_014168755.1	21577628
																				GCA_009154425.1	14608598	N/A	N/A												GCA_016616025.1	24531318	GCF_016616025.1	24577298		GCA_014855445.1	22464808	GCF_014855445.1	22476328		GCA_001900395.1	3785688	GCF_001900395.1	3902858
																				GCA_009153355.1	14607268	N/A	N/A												GCA_002778385.1	5659078	GCF_002778385.1	5678398		GCA_000391685.1	680458	GCF_000391685.1	1089088		GCA_000493755.1	850618	GCF_000493755.1	854228
																				GCA_009154075.1	14608138	N/A	N/A												GCA_001526035.1	2803668	GCF_001526035.1	2818468		GCA_000394995.1	682198	GCF_000394995.1	1089788		GCA_013372385.1	20140138	GCF_013372385.1	20157118
																				GCA_009154115.1	14608198	N/A	N/A												GCA_015704585.1	23477428	GCF_015704585.1	23491698		GCA_003319805.1	6893588	GCF_003319805.1	6906258		GCA_003856655.1	7978288	GCF_003856655.1	7988658
																				GCA_009154175.1	14608278	N/A	N/A												GCA_015704315.1	23477158	GCF_015704315.1	23492158		GCA_902164115.1	12052248	GCF_902164115.1	12292548		GCA_001513635.1	2787058	GCF_001513635.1	2791958
																				GCA_009154335.1	14608498	N/A	N/A												GCA_902162615.1	12043648	GCF_902162615.1	15520508		GCA_902163475.1	12047718	GCF_902163475.1	12297828		GCA_009728565.1	15551018	GCF_009728565.1	15578518
																				GCA_009880055.1	15800148	N/A	N/A												GCA_001023345.1	1802418	GCF_001023345.1	1817618		GCA_003796565.1	7879728	GCF_003796565.1	7928728		GCA_013282335.1	19942978	GCF_013282335.1	19952168
																				GCA_009880155.1	15800268	N/A	N/A												GCA_001473115.1	2730678	GCF_001473115.1	2744228		GCA_015221315.1	22893938	GCF_015221315.1	22909968		GCA_007833255.1	12997518	GCF_007833255.1	13045738
																				GCA_009882285.1	15802388	N/A	N/A												GCA_014903465.1	22542048	GCF_014903465.1	22570488		GCA_000394275.1	681838	GCF_000394275.1	1089388		GCA_002787935.1	5668858	GCF_002787935.1	5679658
																				GCA_009882335.1	15802448	N/A	N/A												GCA_001473285.1	2730798	GCF_001473285.1	2749808		GCA_000394895.1	682148	GCF_000394895.1	1089688		GCA_900520395.1	8786038	GCF_900520395.1	8842168
																				GCA_009882375.1	15802488	N/A	N/A												GCA_002785805.1	5666588	GCF_002785805.1	5678898		GCA_006335085.1	11213738	GCF_006335085.1	11371928		GCA_009866945.3	20841318	N/A	N/A
																				GCA_009882435.1	15802548	N/A	N/A												GCA_003977165.1	8148658	GCF_003977165.1	8175778		GCA_000392995.1	678418	GCF_000392995.1	1087348		GCA_904863255.1	22886738	GCF_904863255.1	24705028
																				GCA_009882475.1	15802588	N/A	N/A												GCA_900074985.1	3169678	GCF_900074985.1	3189458		GCA_000391025.1	680128	GCF_000391025.1	1088428		GCA_013085905.3	20847248	N/A	N/A
																				GCA_009883555.1	15803678	N/A	N/A												GCA_008640505.1	14011518	GCF_008640505.1	14093328		GCA_000396285.1	683288	GCF_000396285.1	1090428		GCA_014169915.1	21554668	GCF_014169915.1	21579978
																				GCA_009153445.1	14607338	N/A	N/A												GCA_008640585.1	14011638	GCF_008640585.1	14092828		GCA_014853105.1	22462858	GCF_014853105.1	22474138		GCA_003571785.1	7450148	GCF_003571785.1	7459578
																				GCA_009154035.1	14608108	N/A	N/A												GCA_008640595.1	14011628	GCF_008640595.1	14091468		GCA_000390705.1	679978	GCF_000390705.1	1088128		GCA_003956325.1	8105888	GCF_003956325.1	8136258
																				GCA_009154135.1	14608238	N/A	N/A												GCA_008640645.1	14011708	GCF_008640645.1	14092268		GCA_000396325.1	683328	GCF_000396325.1	1090468		GCA_014541045.1	22072538	GCF_014541045.1	22127778
																				GCA_009158625.1	14613568	N/A	N/A												GCA_003964925.1	8117268	GCF_003964925.1	8157098		GCA_003319335.1	6893038	GCF_003319335.1	6906638		GCA_002357895.1	5090768	GCF_002357895.1	5109568
																				GCA_009158735.1	14613668	N/A	N/A												GCA_001471935.1	2729488	GCF_001471935.1	2743248		GCA_000396045.1	683048	GCF_000396045.1	1090188		GCA_001675145.1	3319298	GCF_001675145.1	3322148
																				GCA_009159775.1	14614718	N/A	N/A												GCA_003965495.1	8117828	GCF_003965495.1	8158218		GCA_000396165.1	683168	GCF_000396165.1	1090308		GCA_902703415.1	15869148	GCF_902703415.1	15954938
																				GCA_009159745.1	14614698	N/A	N/A												GCA_001472575.1	2730138	GCF_001472575.1	2744388		GCA_000519585.1	892598	GCF_000519585.1	1392568		GCA_002900305.1	5934618	GCF_002900305.1	5972838
																				GCA_009154285.1	14608418	N/A	N/A												GCA_013170335.1	19707978	GCF_013170335.1	19736918		GCA_011029165.1	17282688	GCF_011029165.1	17305178		GCA_003956485.1	8106048	GCF_003956485.1	8136578
																				GCA_009880255.1	15800368	N/A	N/A												GCA_002161915.1	4539988	GCF_002161915.1	4903128		GCA_002140335.1	4477318	GCF_002140335.1	4514228		GCA_900747785.1	8850948	GCF_900747785.1	8969358
																				GCA_009158315.1	14613258	N/A	N/A												GCA_001473175.1	2730738	GCF_001473175.1	2749168		GCA_000396065.1	683068	GCF_000396065.1	1090208		GCA_001021635.2	6959688	GCF_001021635.2	6969428
																				GCA_009153795.1	14607858	N/A	N/A												GCA_001525405.1	2802988	GCF_001525405.1	2817568		GCA_902164785.1	12053528	GCF_902164785.1	12304828		GCA_014771275.1	22341458	GCF_014771275.1	22351048
																				GCA_009155975.1	14610558	N/A	N/A												GCA_902160395.1	12033368	GCF_902160395.1	15520568		GCA_902162975.1	12044518	GCF_902162975.1	12155818		GCA_002055605.1	4267798	GCF_002055605.1	4296848
																				GCA_009158605.1	14613548	N/A	N/A												GCA_900078095.1	3225618	GCF_900078095.1	3240598		GCA_000396605.1	683628	GCF_000396605.1	1090708		GCA_001900735.1	3786028	GCF_001900735.1	3846618
																				GCA_009155635.1	14610098	N/A	N/A												GCA_001472455.1	2730018	GCF_001472455.1	2744528		GCA_902163595.1	12049508	GCF_902163595.1	12298148		GCA_016889325.1	25005788	GCF_016889325.1	25014528
																				GCA_009155465.1	14609938	N/A	N/A												GCA_001476055.1	2733708	GCF_001476055.1	2750008		GCA_902163005.1	12044758	GCF_902163005.1	12145678		GCA_002007705.1	4161968	GCF_002007705.1	4164108
																				GCA_009155935.1	14610498	N/A	N/A												GCA_002936805.2	7799838	GCF_002936805.2	7841828		GCA_902163605.1	12049608	GCF_902163605.1	12298308		GCA_000285655.3	1715898	GCF_000285655.3	1720358
																				GCA_009156745.1	14611528	N/A	N/A												GCA_003986805.1	8170458	GCF_003986805.1	8181788		GCA_009734665.1	15586168	GCF_009734665.1	15597048		GCA_014170615.1	21555988	GCF_014170615.1	21580118
																				GCA_009155835.1	14610338	N/A	N/A												GCA_900075675.1	3168798	GCF_900075675.1	3189778		GCA_000396025.1	683028	GCF_000396025.1	1090168		GCA_003586045.1	7476628	GCF_003586045.1	8464318
																				GCA_009153925.1	14607968	N/A	N/A												GCA_008641935.1	14013018	GCF_008641935.1	14092128		GCA_014853935.1	22463558	GCF_014853935.1	22474498		GCA_000025745.1	26548	GCF_000025745.1	377558
																				GCA_009155655.1	14610118	N/A	N/A												GCA_012328725.1	18718958	GCF_012328725.1	18904868		GCA_014855435.1	22464788	GCF_014855435.1	22476448		GCA_002788115.1	5669048	GCF_002788115.1	5679958
																				GCA_009156725.1	14611488	N/A	N/A												GCA_015209005.1	22878318	GCF_015209005.1	22907418		GCA_000395035.1	682218	GCF_000395035.1	1089828		GCA_003571665.1	7450028	GCF_003571665.1	7461098
																				GCA_009153585.1	14607518	N/A	N/A												GCA_008642055.1	14013158	GCF_008642055.1	14093228		GCA_014855265.1	22464638	GCF_014855265.1	22476798		GCA_001469815.1	2727248	GCF_001469815.1	2849998
																				GCA_009154615.1	14608838	N/A	N/A												GCA_009875515.1	15795638	GCF_009875515.1	15937858		GCA_014855315.1	22464668	GCF_014855315.1	22475498		GCA_003956165.1	8105728	GCF_003956165.1	8136158
																				GCA_009154685.1	14608938	N/A	N/A												GCA_009875455.1	15795568	GCF_009875455.1	15937178		GCA_014855355.1	22464748	GCF_014855355.1	22477098		GCA_000827105.1	1490518	GCF_000827105.1	1500918
																				GCA_009154835.1	14609118	N/A	N/A												GCA_000694955.1	1073508	GCF_000694955.1	1353808		GCA_902158945.1	12018698	GCF_902158945.1	12145278		GCA_016775905.1	24798548	GCF_016775905.1	24823528
																				GCA_009156115.1	14610728	N/A	N/A												GCA_001022545.1	1801578	GCF_001022545.1	1818238		GCA_011961785.1	18329498	GCF_011961785.1	19791458		GCA_001901165.1	3786638	GCF_001901165.1	3847098
																				GCA_009157955.1	14612878	N/A	N/A												GCA_001472495.1	2730058	GCF_001472495.1	2742268		GCA_011962905.1	18330618	GCF_011962905.1	19791078		GCA_002903105.1	5956378	GCF_002903105.1	5968728
																				GCA_009158015.1	14612948	N/A	N/A												GCA_003964755.1	8117078	GCF_003964755.1	8157738		GCA_011963085.1	18330838	GCF_011963085.1	19792178		GCA_001901185.1	3786658	GCF_001901185.1	3847358
																				GCA_009158185.1	14613138	N/A	N/A												GCA_012328715.1	18718948	GCF_012328715.1	18835498		GCA_011962095.1	18329818	GCF_011962095.1	19791298		GCA_900699165.1	8844408	GCF_900699165.1	8967738
																				GCA_009155275.1	14609658	N/A	N/A												GCA_010597645.1	16743378	GCF_010597645.1	17306158		GCA_902161275.1	12035088	GCF_902161275.1	12144898		GCA_001901215.1	3786718	GCF_001901215.1	3847278
																				GCA_009154715.1	14608958	N/A	N/A												GCA_010592565.1	16738228	GCF_010592565.1	17305458		GCA_902160025.1	12030048	GCF_902160025.1	12292868		GCA_900622655.1	8405918	GCF_900622655.1	8526278
																				GCA_009157915.1	14612858	N/A	N/A												GCA_000770745.2	12014838	GCF_000770745.2	12305438		GCA_000391545.1	680388	GCF_000391545.1	1088928		GCA_002012165.1	4167968	GCF_002012165.1	4178548
																				GCA_008672605.1	14043878	N/A	N/A												GCA_001472055.1	2729618	GCF_001472055.1	2743368		GCA_011961985.1	18329698	GCF_011961985.1	19791618		GCA_002164645.3	13709788	GCF_002164645.3	13770128
																				GCA_009154815.1	14609078	N/A	N/A												GCA_014903225.1	22541788	GCF_014903225.1	22570068		GCA_902158885.1	12017798	GCF_902158885.1	12144958		GCA_009951245.1	15986468	GCF_009951245.1	16110158
																				GCA_009154875.1	14609158	N/A	N/A												GCA_003964915.1	8117208	GCF_003964915.1	8157998		GCA_014855115.1	22464468	GCF_014855115.1	22475788		GCA_008632595.1	14002588	GCF_008632595.1	14098628
																				GCA_009153365.1	14607258	N/A	N/A												GCA_900076805.1	3223018	GCF_900076805.1	3239878		GCA_009830765.1	15731918	GCF_009830765.1	15807538		GCA_003856675.1	7978308	GCF_003856675.1	7987718
																				GCA_009154765.1	14609038	N/A	N/A												GCA_015319215.1	23013608	GCF_015319215.1	23058408		GCA_009659745.1	15403728	GCF_009659745.1	15411548		GCA_003956205.1	8105768	GCF_003956205.1	8136278
																				GCA_009157655.1	14612588	N/A	N/A												GCA_015701145.1	23473988	GCF_015701145.1	23492298		GCA_003795855.1	7879008	GCF_003795855.1	7930388		GCA_008761515.1	14167958	GCF_008761515.1	14258558
																				GCA_009158175.1	14613128	N/A	N/A												GCA_008368605.1	13704608	GCF_008368605.1	13761838		GCA_003796085.1	7879248	GCF_003796085.1	7931218		GCA_003019095.1	6292438	GCF_003019095.1	6305358
																				GCA_009156855.1	14611658	N/A	N/A												GCA_008368665.1	13704668	GCF_008368665.1	13761578		GCA_003796325.1	7879488	GCF_003796325.1	7929368		GCA_900622685.1	8405978	GCF_900622685.1	13192738
																				GCA_009879975.1	15800088	N/A	N/A												GCA_001022605.1	1801638	GCF_001022605.1	1817918		GCA_004125635.1	8381108	GCF_004125635.1	8431518		GCA_012934535.1	19360938	GCF_012934535.1	19382228
																				GCA_009883515.1	15803628	N/A	N/A												GCA_000956805.1	1694438	GCF_000956805.1	1702288		GCA_000390665.1	679958	GCF_000390665.1	1088088		GCA_002211725.1	4640478	GCF_002211725.1	4644718
																				GCA_009880095.1	15800248	N/A	N/A												GCA_900076815.1	3223038	GCF_900076815.1	3236678		GCA_012935435.1	19361918	GCF_012935435.1	19380728		GCA_002164595.2	7592808	GCF_002164595.2	7608778
																				GCA_009880135.1	15800258	N/A	N/A												GCA_001653625.1	3281748	GCF_001653625.1	3286498		GCA_003319875.1	6893628	GCF_003319875.1	6904958		GCA_014169395.1	21554148	GCF_014169395.1	21579008
																				GCA_009882415.1	15802528	N/A	N/A												GCA_002936835.2	7798638	GCF_002936835.2	7841788		GCA_900205785.1	5736908	GCF_900205785.1	5776068		GCA_904863105.1	22884418	GCF_904863105.1	24705108
																				GCA_009156325.1	14610998	N/A	N/A												GCA_900076255.1	3170118	GCF_900076255.1	3190078		GCA_900205855.1	5736888	GCF_900205855.1	5776548		GCA_000599705.1	974448	GCF_000599705.1	1495038
																				GCA_009156695.1	14611448	N/A	N/A												GCA_014903415.1	22541978	GCF_014903415.1	22570568		GCA_000390825.1	680028	GCF_000390825.1	1088228		GCA_009950475.1	15984808	GCF_009950475.1	16110238
																				GCA_009159815.1	14614758	N/A	N/A												GCA_015266135.1	22952828	GCF_015266135.1	23042558		GCA_000394835.1	682118	GCF_000394835.1	1089628		GCA_016776265.1	24798908	GCF_016776265.1	24824028
																				GCA_009155255.1	14609638	N/A	N/A												GCA_900077565.1	3222838	GCF_900077565.1	3236638		GCA_003319435.1	6893138	GCF_003319435.1	6906598		GCA_002310655.1	5025788	GCF_002310655.1	5029628
																				GCA_009155065.1	14609418	N/A	N/A												GCA_900078005.1	3225438	GCF_900078005.1	3240738		GCA_003319755.1	6893488	GCF_003319755.1	6906358		GCA_902810295.1	20352528	GCF_902810295.1	20406128
																				GCA_009153435.1	14607298	N/A	N/A												GCA_902158805.1	12016578	GCF_902158805.1	15521048		GCA_007035385.1	12130018	GCF_007035385.1	12758318		GCA_002302315.1	5009858	GCF_002302315.1	5020468
																				GCA_009155355.1	14609778	N/A	N/A												GCA_900075835.1	3170578	GCF_900075835.1	3192688		GCA_007035705.1	12130348	GCF_007035705.1	12758438		GCA_002741355.1	5601858	GCF_002741355.1	5611678
																				GCA_009153315.1	14607138	N/A	N/A												GCA_900076195.1	3226138	GCF_900076195.1	3236298		GCA_902163415.1	12048138	GCF_902163415.1	12297988		GCA_012934715.1	19361118	GCF_012934715.1	19382028
																				GCA_009157785.1	14612738	N/A	N/A												GCA_011066195.1	17357038	GCF_011066195.1	17396628		GCA_000393635.1	679058	GCF_000393635.1	1087948		GCA_003031735.1	6317908	GCF_003031735.1	13396718
																				GCA_009157815.1	14612758	N/A	N/A												GCA_008640635.1	14011698	GCF_008640635.1	14091528		GCA_000391345.1	680288	GCF_000391345.1	1088748		GCA_002953435.1	6100488	GCF_002953435.1	6163788
																				GCA_009153675.1	14607698	N/A	N/A												GCA_008640695.1	14011748	GCF_008640695.1	14091568		GCA_000396185.1	683188	GCF_000396185.1	1090348		GCA_016775805.1	24798448	GCF_016775805.1	24823488
																				GCA_009154475.1	14608668	N/A	N/A												GCA_003964445.1	8116778	GCF_003964445.1	8156178		GCA_015831575.1	23643248	GCF_015831575.1	23688928		GCA_004114395.1	8351058	GCF_004114395.1	8374888
																				GCA_009154985.1	14609318	N/A	N/A												GCA_900077815.1	3227218	GCF_900077815.1	3237658		GCA_015831585.1	23643268	GCF_015831585.1	23689328		GCA_016776125.1	24798768	GCF_016776125.1	24823648
																				GCA_009156015.1	14610578	N/A	N/A												GCA_012328685.1	18718898	GCF_012328685.1	18835478		GCA_015831565.1	23643228	GCF_015831565.1	23689168		GCA_002855415.1	5834238	GCF_002855415.1	5863668
																				GCA_009157975.1	14612908	N/A	N/A												GCA_014901945.1	22540518	GCF_014901945.1	22569428		GCA_000407045.1	698628	GCF_000407045.1	701388		GCA_007833295.1	12997558	GCF_007833295.1	13048158
																				GCA_009158025.1	14612958	N/A	N/A												GCA_015704065.1	23476908	GCF_015704065.1	23491398		GCA_002141205.1	4478178	GCF_002141205.1	4515648		GCA_006777045.1	11840318	GCF_006777045.1	11978618
																				GCA_009153575.1	14607478	N/A	N/A												GCA_900075685.1	3169978	GCF_900075685.1	3189738		GCA_000391665.1	680448	GCF_000391665.1	1089068		GCA_016889085.1	25005548	GCF_016889085.1	25023468
																				GCA_009153715.1	14607718	N/A	N/A												GCA_001984805.1	4088368	GCF_001984805.1	4100188		GCA_001932015.2	4338868	GCF_001932015.2	4339308		GCA_000014845.1	15648	GCF_000014845.1	35948
																				GCA_009154855.1	14609138	N/A	N/A												GCA_900075315.1	3170318	GCF_900075315.1	3190118		GCA_003319575.1	6893268	GCF_003319575.1	6905098		GCA_001593565.1	3112388	GCF_001593565.1	3129058
																				GCA_009154885.1	14609188	N/A	N/A												GCA_008640725.1	14011788	GCF_008640725.1	14092848		GCA_004103125.1	8331868	GCF_004103125.1	8354618		GCA_016890105.1	25006568	GCF_016890105.1	25014888
																				GCA_009154935.1	14609238	N/A	N/A												GCA_015701135.1	23473978	GCF_015701135.1	23491898		GCA_902163015.1	12044868	GCF_902163015.1	12155858		GCA_012974805.1	19428008	GCF_012974805.1	19439008
																				GCA_009155035.1	14609358	N/A	N/A												GCA_900076825.1	3227418	GCF_900076825.1	3237698		GCA_009891625.1	15840418	GCF_009891625.1	15942338		GCA_013402895.1	20310598	GCF_013402895.1	20314658
																				GCA_009156125.1	14610738	N/A	N/A												GCA_002417315.1	5159998	GCF_002417315.1	5250228		GCA_902161465.1	12035528	GCF_902161465.1	12302548		GCA_013459175.1	20453848	GCF_013459175.1	20658448
																				GCA_009158055.1	14612978	N/A	N/A												GCA_001187305.1	2029258	GCF_001187305.1	2213968		GCA_003056005.1	6385038	GCF_003056005.1	6416698		GCA_003018275.1	6291618	GCF_003018275.1	6306018
																				GCA_009158065.1	14612998	N/A	N/A												GCA_014902565.1	22541138	GCF_014902565.1	22569828		GCA_000396005.1	683008	GCF_000396005.1	1090148		GCA_009577985.1	15112818	GCF_009577985.1	15170438
																				GCA_008672545.1	14043788	N/A	N/A												GCA_002184665.2	7793118	GCF_002184665.2	7842368		GCA_902162935.1	12044328	GCF_902162935.1	12155318		GCA_002024865.1	4192998	GCF_002024865.1	4196138
																				GCA_009155295.1	14609698	N/A	N/A												GCA_002936775.2	7799918	GCF_002936775.2	7843188		GCA_902163265.1	12046088	GCF_902163265.1	12302688		GCA_012149945.1	18528898	GCF_012149945.1	19790188
																				GCA_009153775.1	14607828	N/A	N/A												GCA_014903445.1	22542018	GCF_014903445.1	22570388		GCA_902163295.1	12046648	GCF_902163295.1	12145238		GCA_008124005.1	13449598	GCF_008124005.1	13575538
																				GCA_009155205.1	14609598	N/A	N/A												GCA_900076865.1	3223138	GCF_900076865.1	3236698		GCA_902164515.1	12052928	GCF_902164515.1	12301458		GCA_002285755.1	4989548	GCF_002285755.1	4992498
																				GCA_009158675.1	14613628	N/A	N/A												GCA_015230825.1	22912648	GCF_015230825.1	22931858		GCA_004126865.1	8385428	GCF_004126865.1	8428608		GCA_003020885.1	6294988	GCF_003020885.1	6308378
																				GCA_009157675.1	14612618	N/A	N/A												GCA_002239945.1	4899488	GCF_002239945.1	4901388		GCA_000393575.1	678998	GCF_000393575.1	1087888		GCA_002741595.1	5602138	GCF_002741595.1	5612358
																				GCA_009158155.1	14613098	N/A	N/A												GCA_900077395.1	3224438	GCF_900077395.1	3239978		GCA_000390745.1	679998	GCF_000390745.1	1088168		GCA_008329665.1	13665488	GCF_008329665.1	13761198
																				GCA_009158165.1	14613088	N/A	N/A												GCA_900077895.1	3222898	GCF_900077895.1	3239478		GCA_004126365.1	8381848	GCF_004126365.1	8413168		GCA_001513615.1	2787038	GCF_001513615.1	2793298
																				GCA_009154645.1	14608878	N/A	N/A												GCA_008368595.1	13704628	GCF_008368595.1	13761878		GCA_004126135.1	8381598	GCF_004126135.1	8412668		GCA_010365385.1	16508168	GCF_010365385.1	16987058
																				GCA_009154975.1	14609308	N/A	N/A												GCA_001023315.1	1802408	GCF_001023315.1	1804748		GCA_009830815.1	15731958	GCF_009830815.1	15805398		GCA_002855325.1	5834148	GCF_002855325.1	5865368
																				GCA_009153695.1	14607688	N/A	N/A												GCA_001022615.1	1801658	GCF_001022615.1	1817978		GCA_902163085.1	12045448	GCF_902163085.1	12297228		GCA_002763515.3	6152518	GCF_002763515.2	6179818
																				GCA_009154745.1	14609028	N/A	N/A												GCA_002151865.1	4490598	GCF_002151865.1	4524108		GCA_902163055.1	12045298	GCF_902163055.1	12297008		GCA_015136715.1	22799708	GCF_015136715.1	24613828
																				GCA_009154795.1	14609058	N/A	N/A												GCA_003965465.1	8117788	GCF_003965465.1	8157378		GCA_902164865.1	12053788	GCF_902164865.1	12299118		GCA_015139155.1	22802148	GCF_015139155.1	24613888
																				GCA_009154905.1	14609208	N/A	N/A												GCA_010598365.1	16744078	GCF_010598365.1	17305558		GCA_000390785.1	680018	GCF_000390785.1	1088208		GCA_900622695.1	8405958	GCF_900622695.1	8528438
																				GCA_009155015.1	14609338	N/A	N/A												GCA_001475805.1	2733458	GCF_001475805.1	2745508		GCA_902160575.1	12033668	GCF_902160575.1	12297308		GCA_003030245.1	6315998	GCF_003030245.1	6327048
																				GCA_009155055.1	14609398	N/A	N/A												GCA_001472115.1	2729678	GCF_001472115.1	2743228		GCA_902160565.1	12033748	GCF_902160565.1	12156218		GCA_016026235.1	23869818	GCF_016026235.1	23950828
																				GCA_009157855.1	14612788	N/A	N/A												GCA_900077365.1	3224398	GCF_900077365.1	3239598		GCA_902161805.1	12036288	GCF_902161805.1	12323668		GCA_000019645.1	20448	GCF_000019645.1	40688
																				GCA_009157905.1	14612838	N/A	N/A												GCA_900076795.1	3227058	GCF_900076795.1	3240858		GCA_902161855.1	12036268	GCF_902161855.1	12145558		GCA_014169035.1	21553788	GCF_014169035.1	21579298
																				GCA_009154955.1	14609258	N/A	N/A												GCA_900077745.1	3227198	GCF_900077745.1	3241418		GCA_902163615.1	12049728	GCF_902163615.1	12297348		GCA_014169435.1	21554188	GCF_014169435.1	21579738
																				GCA_009156165.1	14610778	N/A	N/A												GCA_900075085.1	3167938	GCF_900075085.1	3189138		GCA_902165505.1	12054868	GCF_902165505.1	12145798		GCA_014217135.1	21625588	GCF_014217135.1	21675868
																				GCA_009158135.1	14613058	N/A	N/A												GCA_003964635.1	8116988	GCF_003964635.1	8149478		GCA_902159455.1	12023268	GCF_902159455.1	12294188		GCA_003018195.1	6291538	GCF_003018195.1	6305918
																				GCA_009156515.1	14611218	N/A	N/A												GCA_008369025.1	13705088	GCF_008369025.1	13760898		GCA_902164995.1	12054008	GCF_902164995.1	12299408		GCA_000013265.1	14068	GCF_000013265.1	34368
																				GCA_009157865.1	14612798	N/A	N/A												GCA_009887815.1	15836628	GCF_009887815.1	15943538		GCA_005237605.1	9844688	GCF_005237605.1	9860818		GCA_014858525.1	22470498	GCF_014858525.1	22488608
																				GCA_009158825.1	14613768	N/A	N/A												GCA_009887805.1	15836608	GCF_009887805.1	15943718		GCA_014325445.1	21820548	GCF_014325445.1	21829698		GCA_014930875.1	22586998	GCF_014930875.1	22604528
																				GCA_009158755.1	14613698	N/A	N/A												GCA_900077615.1	3224758	GCF_900077615.1	3241118		GCA_012030565.1	18399708	GCF_012030565.1	18444178		GCA_015644765.1	23387638	GCF_015644765.1	23440718
																				GCA_009153785.1	14607838	N/A	N/A												GCA_008640805.1	14011868	GCF_008640805.1	14093488		GCA_000392975.1	678398	GCF_000392975.1	1087328		GCA_001566615.1	2886718	GCF_001566615.1	2896578
																				GCA_009157735.1	14612658	N/A	N/A												GCA_900076855.1	3223078	GCF_900076855.1	3239078		GCA_902164235.1	12052468	GCF_902164235.1	12146018		GCA_902705295.1	15869168	GCF_902705295.1	15953758
																				GCA_009154575.1	14608778	N/A	N/A												GCA_900077275.1	3224238	GCF_900077275.1	3231168		GCA_902164165.1	12052328	GCF_902164165.1	12145098		GCA_012516455.1	18913568	GCF_012516455.1	19022418
																				GCA_009156485.1	14611198	N/A	N/A												GCA_900077665.1	3224838	GCF_900077665.1	3241158		GCA_003319895.1	6893648	GCF_003319895.1	6905838		GCA_004135165.1	8394518	GCF_004135165.1	8439378
																				GCA_009153635.1	14607558	N/A	N/A												GCA_002936065.2	7799858	GCF_002936065.2	7841868		GCA_902162245.1	12039028	GCF_902162245.1	12297038		GCA_004135915.1	8395238	GCF_004135915.1	8439578
																				GCA_009153335.1	14607178	N/A	N/A												GCA_003964265.1	8116608	GCF_003964265.1	8157638		GCA_902162965.1	12044288	GCF_902162965.1	12293948		GCA_904866455.1	22892728	GCF_904866455.1	24705188
																				GCA_009153595.1	14607508	N/A	N/A												GCA_003964535.1	8116908	GCF_003964535.1	8157698		GCA_902163135.1	12045548	GCF_902163135.1	12155398		GCA_001900595.1	3785888	GCF_001900595.1	3846958
																				GCA_009153685.1	14607658	N/A	N/A												GCA_003964815.1	8117158	GCF_003964815.1	8157938		GCA_902159995.1	12030068	GCF_902159995.1	12292988		GCA_900497485.1	8786478	GCF_900497485.1	8835658
																				GCA_009154675.1	14608898	N/A	N/A												GCA_003965255.1	8117568	GCF_003965255.1	8157198		GCA_902161595.1	12035808	GCF_902161595.1	12298058		GCA_001280405.1	2311178	GCF_001280405.1	2312718
																				GCA_009154735.1	14608978	N/A	N/A												GCA_003433665.1	7204928	GCF_003433665.1	7267958		GCA_902165585.1	12055128	GCF_902165585.1	12299958		GCA_002310635.1	5025768	GCF_002310635.1	5030248
																				GCA_009156195.1	14610798	N/A	N/A												GCA_900076435.1	3226558	GCF_900076435.1	3231348		GCA_902163115.1	12045528	GCF_902163115.1	12155358		GCA_904863235.1	22886638	GCF_904863235.1	24704568
																				GCA_009157985.1	14612918	N/A	N/A												GCA_003965265.1	8117588	GCF_003965265.1	8155778		GCA_902163835.1	12051668	GCF_902163835.1	12298238		GCA_003956365.1	8105928	GCF_003956365.1	8464858
																				GCA_009156545.1	14611278	N/A	N/A												GCA_008120945.1	13434618	GCF_008120945.1	13571718		GCA_902165545.1	12054888	GCF_902165545.1	12156338		GCA_015277555.1	22964338	GCF_015277555.1	23046828
																				GCA_009155455.1	14609908	N/A	N/A												GCA_014901495.1	22540078	GCF_014901495.1	22569528		GCA_002861285.1	5840198	GCF_002861285.1	5857598		GCA_003112205.1	6475508	GCF_003112205.1	6487258
																				GCA_009156825.1	14611638	N/A	N/A												GCA_900075575.1	3170058	GCF_900075575.1	3189258		GCA_902162795.1	12044108	GCF_902162795.1	12155238		GCA_001485455.1	2755118	GCF_001485455.1	2850378
																				GCA_008673975.1	14045238	N/A	N/A												GCA_000957225.1	1694958	GCF_000957225.1	1702488		GCA_902159695.1	12027308	GCF_902159695.1	12323968		GCA_013305705.1	19985788	GCF_013305705.1	20041718
																				GCA_009153705.1	14607678	N/A	N/A												GCA_001472335.1	2729898	GCF_001472335.1	2744608		GCA_902159965.1	12029928	GCF_902159965.1	12156538		GCA_002011985.1	4167778	GCF_002011985.1	4175468
																				GCA_009155155.1	14609518	N/A	N/A												GCA_003964235.1	8116628	GCF_003964235.1	8150138		GCA_000392935.1	678358	GCF_000392935.1	1087288		GCA_004135125.1	8394478	GCF_004135125.1	8465138
																				GCA_009153465.1	14607368	N/A	N/A												GCA_900077705.1	3222878	GCF_900077705.1	3238998		GCA_902163665.1	12050448	GCF_902163665.1	12323768		GCA_003546975.1	7421668	GCF_003546975.1	7454368
																				GCA_009153515.1	14607398	N/A	N/A												GCA_003400765.1	7095618	GCF_003400765.1	7111688		GCA_902165575.1	12055168	GCF_902165575.1	12145838		GCA_012934695.1	19361098	GCF_012934695.1	19380548
																				GCA_009154015.1	14608078	N/A	N/A												GCA_003261215.1	6718918	GCF_003261215.1	6859198		GCA_902162035.1	12036628	GCF_902162035.1	12310568		GCA_000599665.1	974408	GCF_000599665.1	1495058
																				GCA_009154045.1	14608118	N/A	N/A												GCA_002185845.2	7792728	GCF_002185845.2	7844828		GCA_902162955.1	12044308	GCF_902162955.1	12155278		GCA_014168775.1	21553528	GCF_014168775.1	21577888
																				GCA_009154245.1	14608378	N/A	N/A												GCA_014903865.1	22542438	GCF_014903865.1	24536288		GCA_000391605.1	680418	GCF_000391605.1	1089008		GCA_002787215.1	5668178	GCF_002787215.1	5679898
																				GCA_009154275.1	14608398	N/A	N/A												GCA_003314475.1	6825988	GCF_003314475.1	6899498		GCA_012030535.1	18399668	GCF_012030535.1	18444728		GCA_012934655.2	19871508	GCF_012934655.2	19871528
																				GCA_009154385.1	14608538	N/A	N/A												GCA_010426545.1	16571348	GCF_010426545.1	17304738		GCA_902160805.1	12034208	GCF_902160805.1	12302208		GCA_002952695.1	6099148	GCF_002952695.1	6163168
																				GCA_009154415.1	14608588	N/A	N/A												GCA_005116565.1	9702778	GCF_005116565.1	9742538		GCA_902160815.1	12034268	GCF_902160815.1	12297448		GCA_015138955.1	22801988	GCF_015138955.1	24614068
																				GCA_009154485.1	14608678	N/A	N/A												GCA_001526165.1	2803778	GCF_001526165.1	2818528		GCA_016391965.1	24274408	GCF_016391965.1	24302758		GCA_002164635.4	13349718	GCF_002164635.4	13398658
																				GCA_009880075.1	15800188	N/A	N/A												GCA_900083845.1	3255728	GCF_900083845.1	3265348		GCA_016917995.1	25053168	GCF_016917995.1	25091528		GCA_002951655.1	6097068	GCF_002951655.1	13396418
																				GCA_009880105.1	15800238	N/A	N/A												GCA_900075265.1	3169578	GCF_900075265.1	3178878		GCA_000392795.1	678218	GCF_000392795.1	1087148		GCA_012934475.1	19360878	GCF_012934475.1	19380768
																				GCA_009880175.1	15800288	N/A	N/A												GCA_001472435.1	2729998	GCF_001472435.1	2743288		GCA_009913815.1	15883318	GCF_009913815.1	15891218		GCA_016888965.1	25005428	GCF_016888965.1	25014948
																				GCA_009880235.1	15800358	N/A	N/A												GCA_902162715.1	12043788	GCF_902162715.1	15521268		GCA_015557065.1	23279808	GCF_015557065.1	23329898		GCA_016889125.1	25005588	GCF_016889125.1	25023048
																				GCA_009882315.1	15802428	N/A	N/A												GCA_900076165.1	3226038	GCF_900076165.1	3236258		GCA_902159445.1	12023388	GCF_902159445.1	12323708		GCA_012934615.1	19361018	GCF_012934615.1	19382008
																				GCA_009882395.1	15802508	N/A	N/A												GCA_003964435.1	8116788	GCF_003964435.1	8149498		GCA_902163965.1	12051888	GCF_902163965.1	12303728		GCA_016944755.1	25093228	GCF_016944755.1	25214078
																				GCA_009882555.1	15802668	N/A	N/A												GCA_900076415.1	3226478	GCF_900076415.1	3240218		GCA_005845015.1	10688508	GCF_005845015.1	10740988		GCA_001280325.1	2311098	GCF_001280325.1	2850318
																				GCA_009882635.1	15802738	N/A	N/A												GCA_900077805.1	3225098	GCF_900077805.1	3240198		GCA_000391705.1	680468	GCF_000391705.1	1089108		GCA_015139735.1	22802768	GCF_015139735.1	24614788
																				GCA_009883435.1	15803548	N/A	N/A												GCA_001022875.1	1801918	GCF_001022875.1	1817498		GCA_000390685.1	679968	GCF_000390685.1	1088108		GCA_001566675.1	2886778	GCF_001566675.1	2895638
																				GCA_009882535.1	15802648	N/A	N/A												GCA_900075365.1	3168998	GCF_900075365.1	3189818		GCA_004126215.1	8381698	GCF_004126215.1	8412848		GCA_008124085.1	13449678	GCF_008124085.1	13575898
																				GCA_009883595.1	15803718	N/A	N/A												GCA_003401165.1	7096258	GCF_003401165.1	7112928		GCA_002009545.1	4165058	GCF_002009545.1	4174928		GCA_003176855.1	6573768	GCF_003176855.1	6586098
																				GCA_009157615.1	14612538	N/A	N/A												GCA_015701285.1	23474128	GCF_015701285.1	23492178		GCA_000479085.1	822768	GCF_000479085.1	856018		GCA_001900985.1	3786458	GCF_001900985.1	3847438
																				GCA_009158105.1	14613038	N/A	N/A												GCA_900075005.1	3170598	GCF_900075005.1	3189058		GCA_900117335.1	3718638	GCF_900117335.1	3960508		GCA_003181035.1	6584178	GCF_003181035.1	6590238
																				GCA_009160445.1	14615388	N/A	N/A												GCA_900075055.1	3168358	GCF_900075055.1	3188718		GCA_009830525.1	15731658	GCF_009830525.1	15805258		GCA_002357875.1	5090748	GCF_002357875.1	5108868
																				GCA_009883455.1	15803568	N/A	N/A												GCA_900075825.1	3169638	GCF_900075825.1	3193748		GCA_011961185.1	18328918	GCF_011961185.1	19791118		GCA_001890365.1	3768658	GCF_001890365.1	3833008
																				GCA_008672355.1	14043618	N/A	N/A												GCA_015266185.1	22952858	GCF_015266185.1	23042888		GCA_014854165.1	22463708	GCF_014854165.1	22474558		GCA_002142695.1	4479688	GCF_002142695.1	4517348
																				GCA_009158505.1	14613438	N/A	N/A												GCA_008369005.1	13705028	GCF_008369005.1	13761918		GCA_000390905.1	680068	GCF_000390905.1	1088308		GCA_014169015.1	21553768	GCF_014169015.1	21579108
																				GCA_009158575.1	14613508	N/A	N/A												GCA_001472815.1	2730378	GCF_001472815.1	2749408		GCA_011961665.1	18329378	GCF_011961665.1	19791438		GCA_003018755.1	6292098	GCF_003018755.1	6308018
																				GCA_009158595.1	14613528	N/A	N/A												GCA_003937925.1	8072798	GCF_003937925.1	8087748		GCA_011962505.1	18330218	GCF_011962505.1	19791498		GCA_000233875.1	313628	GCF_000233875.1	377518
																				GCA_009160665.1	14615648	N/A	N/A												GCA_900075155.1	3170238	GCF_900075155.1	3189338		GCA_014855235.1	22464588	GCF_014855235.1	22474798		GCA_000233895.1	313648	GCF_000233895.1	377538
																				GCA_009882575.1	15802688	N/A	N/A												GCA_900075395.1	3170198	GCF_900075395.1	3188918		GCA_014853565.1	22463288	GCF_014853565.1	22471878		GCA_016756455.1	24726748	GCF_016756455.1	24757738
																				GCA_009880015.1	15800108	N/A	N/A												GCA_902161165.1	12034788	GCF_902161165.1	15520588		GCA_000390845.1	680038	GCF_000390845.1	1088288		GCA_010706435.1	16853228	GCF_010706435.1	17306938
																				GCA_009883575.1	15803688	N/A	N/A												GCA_001472515.1	2730078	GCF_001472515.1	2749748		GCA_003962565.1	8114898	GCF_003962565.1	8141438		GCA_002796585.1	5682198	GCF_002796585.1	5684428
																				GCA_009154195.1	14608298	N/A	N/A												GCA_000965905.1	1713798	GCF_000965905.1	1718118		GCA_902159495.1	12024688	GCF_902159495.1	12294468		GCA_002310575.1	5025708	GCF_002310575.1	5029748
																				GCA_009154215.1	14608318	N/A	N/A												GCA_900076595.1	3222918	GCF_900076595.1	3240938		GCA_902162305.1	12038938	GCF_902162305.1	12145958		GCA_012934495.1	19360898	GCF_012934495.1	19380428
																				GCA_009154455.1	14608618	N/A	N/A												GCA_001471915.1	2729458	GCF_001471915.1	2744168		GCA_016937495.1	25085268	GCF_016937495.1	25161578		GCA_001577325.1	2907958	GCF_001577325.1	2918718
																				GCA_009882515.1	15802628	N/A	N/A												GCA_001471975.1	2729538	GCF_001471975.1	2744328		GCA_009830835.1	15732058	GCF_009830835.1	15805438		GCA_002887715.1	5895638	GCF_002887715.1	5917318
																				GCA_009159015.1	14613948	N/A	N/A												GCA_006546545.1	11602148	GCF_006546545.1	11694818		GCA_003962675.1	8114998	GCF_003962675.1	8141478		GCA_001901145.1	3786618	GCF_001901145.1	3847838
																				GCA_009160245.1	14615188	N/A	N/A												GCA_015704335.1	23477188	GCF_015704335.1	23491978		GCA_007034965.1	12129598	GCF_007034965.1	12758418		GCA_000026285.2	4967418	GCF_000026285.1	45248
																				GCA_009160425.1	14615368	N/A	N/A												GCA_009888115.1	15836918	GCF_009888115.1	15944098		GCA_003962485.1	8114808	GCF_003962485.1	8142018		GCA_002012045.1	4167838	GCF_002012045.1	4176788
																				GCA_009154225.1	14608338	N/A	N/A												GCA_900075635.1	3170078	GCF_900075635.1	3192588		GCA_015221035.1	22893628	GCF_015221035.1	22909628		GCA_900520325.1	8786158	GCF_900520325.1	8842368
																				GCA_009154375.1	14608528	N/A	N/A												GCA_001524995.1	2802608	GCF_001524995.1	2817248		GCA_015221355.1	22893988	GCF_015221355.1	22909868		GCA_900635205.1	8118988	GCF_900635205.1	8155618
																				GCA_009883495.1	15803608	N/A	N/A												GCA_013185095.1	19750158	GCF_013185095.1	19771798		GCA_015221395.1	22894028	GCF_015221395.1	22909988		GCA_003018335.1	6291678	GCF_003018335.1	6307118
																				GCA_009882605.1	15802708	N/A	N/A												GCA_000958925.1	1698418	GCF_000958925.1	1707568		GCA_004126125.1	8381628	GCF_004126125.1	8414248		GCA_013084945.1	19563208	GCF_013084945.1	19588938
																				GCA_009880215.1	15800328	N/A	N/A												GCA_900076295.1	3226258	GCF_900076295.1	3236338		GCA_014855175.1	22464548	GCF_014855175.1	22476008		GCA_014770655.1	22340858	GCF_014770655.1	22350968
																				GCA_009883535.1	15803648	N/A	N/A												GCA_000957545.1	1695338	GCF_000957545.1	1701388		GCA_000393235.1	678658	GCF_000393235.1	1087608		GCA_003966775.1	8125708	GCF_003966775.1	8151638
																				GCA_008674375.1	14045618	N/A	N/A												GCA_000957645.1	1695488	GCF_000957645.1	1701648		GCA_000394215.1	681808	GCF_000394215.1	1089328		GCA_002180095.1	4568848	GCF_002180095.1	4586588
																				GCA_009154635.1	14608868	N/A	N/A												GCA_000957465.1	1695258	GCF_000957465.1	1701348		GCA_014853595.1	22463308	GCF_014853595.1	22474278		GCA_016757655.1	24733788	GCF_016757655.1	24757338
																				GCA_009160275.1	14615228	N/A	N/A												GCA_011392885.1	17729108	GCF_011392885.1	17780368		GCA_009887885.1	15836678	GCF_009887885.1	15941178		GCA_001660585.1	3289828	GCF_001660585.1	3294408
																				GCA_009160585.1	14615548	N/A	N/A												GCA_900076975.1	3223758	GCF_900076975.1	3236838		GCA_005235985.1	9843088	GCF_005235985.1	9863738		GCA_013372305.1	20140058	GCF_013372305.1	20156798
																				GCA_009156665.1	14611408	N/A	N/A												GCA_900076175.1	3226118	GCF_900076175.1	3230988		GCA_005236695.1	9843768	GCF_005236695.1	9859758		GCA_015291785.1	22979998	GCF_015291785.1	23051968
																				GCA_009158465.1	14613398	N/A	N/A												GCA_000956675.1	1694328	GCF_000956675.1	1701788		GCA_005237565.1	9844628	GCF_005237565.1	9859538		GCA_002952095.1	6098008	GCF_002952095.1	13396378
																				GCA_009158665.1	14613608	N/A	N/A												GCA_000957505.1	1695298	GCF_000957505.1	1702128		GCA_005234765.1	9841848	GCF_005234765.1	9858758		GCA_900497415.1	8785998	GCF_900497415.1	8838448
																				GCA_009158535.1	14613458	N/A	N/A												GCA_000957625.1	1695438	GCF_000957625.1	1701848		GCA_000395205.1	682288	GCF_000395205.1	1089968		GCA_003325975.1	6906958	GCF_003325975.1	6921318
																				GCA_009158905.1	14613848	N/A	N/A												GCA_900077855.1	3225178	GCF_900077855.1	3237738		GCA_902165135.1	12054188	GCF_902165135.1	12156318		GCA_014622725.1	22165198	GCF_014622725.1	22176318
																				GCA_009156585.1	14611318	N/A	N/A												GCA_012328705.1	18718918	GCF_012328705.1	18905508		GCA_902166255.1	12056568	GCF_902166255.1	12156898		GCA_013315675.1	19996408	GCF_013315675.1	20066838
																				GCA_009880275.1	15800388	N/A	N/A												GCA_000957135.1	1694858	GCF_000957135.1	1702008		GCA_902163065.1	12045398	GCF_902163065.1	12297128		GCA_003194345.1	6601448	GCF_003194345.1	6614838
																				GCA_009882355.1	15802478	N/A	N/A												GCA_016616605.1	24531888	GCF_016616605.1	24578198		GCA_902163105.1	12045488	GCF_902163105.1	12155978		GCA_002996945.1	6219578	GCF_002996945.1	6242448
																				GCA_009158955.1	14613888	N/A	N/A												GCA_000957825.1	1695688	GCF_000957825.1	1701528		GCA_009830675.1	15731868	GCF_009830675.1	15807518		GCA_003956185.1	8105748	GCF_003956185.1	8135918
																				GCA_009156655.1	14611418	N/A	N/A												GCA_000957775.1	1695638	GCF_000957775.1	1701708		GCA_003962505.1	8114828	GCF_003962505.1	8141318		GCA_000258025.1	368228	GCF_000258025.1	378558
																				GCA_008672135.1	14043388	N/A	N/A												GCA_003965785.1	8118108	GCF_003965785.1	8156098		GCA_003962535.1	8114848	GCF_003962535.1	8141958		GCA_001900335.1	3785628	GCF_001900335.1	3845858
																				GCA_009155115.1	14609478	N/A	N/A												GCA_900076785.1	3227038	GCF_900076785.1	3240718		GCA_003962685.1	8115028	GCF_003962685.1	8141578		GCA_003076395.1	6431268	GCF_003076395.1	13396838
																				GCA_009157885.1	14612818	N/A	N/A												GCA_000956935.1	1694618	GCF_000956935.1	1701448		GCA_003962425.1	8114748	GCF_003962425.1	8141138		GCA_004771135.1	9267888	GCF_004771135.1	9297688
																				GCA_008673465.1	14044718	N/A	N/A												GCA_900077965.1	3225378	GCF_900077965.1	3231308		GCA_003962375.1	8114708	GCF_003962375.1	8141058		GCA_002055635.1	4267848	GCF_002055635.1	4296908
																				GCA_009160305.1	14615248	N/A	N/A												GCA_001525125.1	2802708	GCF_001525125.1	2817308		GCA_014854325.1	22463768	GCF_014854325.1	22471298		GCA_004141955.1	8401648	GCF_004141955.1	8528378
																				GCA_008673635.1	14044888	N/A	N/A												GCA_002936795.2	7797398	GCF_002936795.2	7841688		GCA_014855335.1	22464688	GCF_014855335.1	22476578		GCA_014854675.1	22464008	GCF_014854675.1	22473418
																				GCA_009155395.1	14609818	N/A	N/A												GCA_015701175.1	23474018	GCF_015701175.1	23491218		GCA_014855345.1	22464708	GCF_014855345.1	22476538		GCA_000819645.1	1478848	GCF_000819645.1	1661888
																				GCA_009154525.1	14608738	N/A	N/A												GCA_900076145.1	3226078	GCF_900076145.1	3240118		GCA_902163945.1	12051928	GCF_902163945.1	12294658		GCA_014168835.1	21553588	GCF_014168835.1	21577448
																				GCA_009153375.1	14607278	N/A	N/A												GCA_900077175.1	3224098	GCF_900077175.1	3236458		GCA_000396905.1	683928	GCF_000396905.1	1090848		GCA_002142715.1	4479708	GCF_002142715.1	4517288
																				GCA_009157775.1	14612728	N/A	N/A												GCA_002416525.1	5159218	GCF_002416525.1	5248028		GCA_003709905.1	7694618	GCF_003709905.1	7733238		GCA_003018235.1	6291578	GCF_003018235.1	6307058
																				GCA_009882455.1	15802568	N/A	N/A												GCA_900076325.1	3226318	GCF_900076325.1	3239178		GCA_003962645.1	8114968	GCF_003962645.1	8141198		GCA_011044355.1	17297938	GCF_011044355.1	17349518
																				GCA_009883405.1	15803488	N/A	N/A												GCA_900076935.1	3223658	GCF_900076935.1	3236818		GCA_009735195.1	15586668	GCF_009735195.1	15596008		GCA_001663475.1	3299718	GCF_001663475.1	3315768
																				GCA_009155345.1	14609768	N/A	N/A												GCA_000958095.1	1697988	GCF_000958095.1	1707128		GCA_000396485.1	683498	GCF_000396485.1	1090628		GCA_002157245.1	4525298	GCF_002157245.1	4530448
																				GCA_009156575.1	14611298	N/A	N/A												GCA_900077265.1	3224198	GCF_900077265.1	3239398		GCA_000394115.1	681758	GCF_000394115.1	1089228		GCA_016888925.1	25005388	GCF_016888925.1	25023008
																				GCA_009158455.1	14613388	N/A	N/A												GCA_900075235.1	3168878	GCF_900075235.1	3188678		GCA_000391165.1	680198	GCF_000391165.1	1088568		GCA_014162235.1	21541968	GCF_014162235.1	21568028
																				GCA_009158415.1	14613358	N/A	N/A												GCA_900075905.1	3169698	GCF_900075905.1	3188798		GCA_902164775.1	12053468	GCF_902164775.1	12292708		GCA_000931565.1	1636548	GCF_000931565.1	1659258
																				GCA_009158655.1	14613618	N/A	N/A												GCA_010590855.1	16736528	GCF_010590855.1	17305958		GCA_013449775.1	20444368	GCF_013449775.1	20594628		GCA_013372325.1	20140078	GCF_013372325.1	20156678
																				GCA_009160355.1	14615308	N/A	N/A												GCA_900076955.1	3223518	GCF_900076955.1	3239898		GCA_013449785.1	20444378	GCF_013449785.1	20595648		GCA_001617565.1	3183188	GCF_001617565.1	3186328
																				GCA_009160115.1	14615068	N/A	N/A												GCA_001631925.1	3208688	GCF_001631925.1	3210048		GCA_013449815.1	20444408	GCF_013449815.1	20594548		GCA_900618295.1	8053908	GCF_900618295.1	8068438
																				GCA_009159895.1	14614858	N/A	N/A												GCA_900075465.1	3169258	GCF_900075465.1	3189358		GCA_013449895.1	20444478	GCF_013449895.1	20656288		GCA_016889905.1	25006368	GCF_016889905.1	25023308
																				GCA_009153805.1	14607818	N/A	N/A												GCA_008640755.1	14011808	GCF_008640755.1	14092368		GCA_013449915.1	20444518	GCF_013449915.1	20655608		GCA_900636075.1	8120628	GCF_900636075.1	8155798
																				GCA_009155435.1	14609878	N/A	N/A												GCA_900078145.1	3225738	GCF_900078145.1	3240818		GCA_013449955.1	20444578	GCF_013449955.1	20657388		GCA_012934555.1	19360958	GCF_012934555.1	19382248
																				GCA_902834135.1	24840848	N/A	N/A												GCA_000965815.1	1713698	GCF_000965815.1	1717918		GCA_013450075.1	20444678	GCF_013450075.1	20657438		GCA_015571535.1	23294278	GCF_015571535.1	23352518
																				GCA_905202265.1	24865768	N/A	N/A												GCA_900076375.1	3226438	GCF_900076375.1	3236398		GCA_902158935.1	12018028	GCF_902158935.1	12301828		GCA_001618365.1	3187688	GCF_001618365.1	3188268
																				GCA_009880195.1	15800308	N/A	N/A												GCA_001472215.1	2729788	GCF_001472215.1	2743528		GCA_005234635.1	9841708	GCF_005234635.1	9862538		GCA_001021615.1	1799858	GCF_001021615.1	1804238
																				GCA_009883475.1	15803588	N/A	N/A												GCA_003964585.1	8116928	GCF_003964585.1	8156318		GCA_005236775.1	9843888	GCF_005236775.1	9860418		GCA_001679985.1	3332208	GCF_001679985.1	3333628
																				GCA_009160265.1	14615208	N/A	N/A												GCA_002936085.2	7798978	GCF_002936085.2	7845078		GCA_005236795.1	9843908	GCF_005236795.1	9859438		GCA_902810275.1	20352568	GCF_902810275.1	20407558
																				GCA_009160145.1	14615088	N/A	N/A												GCA_900075405.1	3169598	GCF_900075405.1	3188758		GCA_005236835.1	9843928	GCF_005236835.1	9862758		GCA_003031775.1	6317948	GCF_003031775.1	13396198
																				GCA_009160535.1	14615488	N/A	N/A												GCA_001471255.1	2728818	GCF_001471255.1	2744308		GCA_005237405.1	9844468	GCF_005237405.1	9860018		GCA_001021595.1	1799838	GCF_001021595.1	1804138
																				GCA_009158095.1	14613018	N/A	N/A												GCA_004794965.1	9329198	GCF_004794965.1	9351018		GCA_005238065.1	9845148	GCF_005238065.1	9863058		GCA_003018115.1	6291458	GCF_003018115.1	6306158
																				GCA_009160165.1	14615128	N/A	N/A												GCA_900076245.1	3226178	GCF_900076245.1	3240138		GCA_005238115.1	9845228	GCF_005238115.1	9859038		GCA_000968515.1	1720138	GCF_000968515.1	1722358
																				GCA_009155105.1	14609458	N/A	N/A												GCA_900076635.1	3222938	GCF_900076635.1	3236658		GCA_014855155.1	22464508	GCF_014855155.1	22476718		GCA_008370755.1	13707318	GCF_008370755.1	13723328
																				GCA_009154315.1	14608458	N/A	N/A												GCA_002416535.1	5159248	GCF_002416535.1	5248648		GCA_005235765.1	9842808	GCF_005235765.1	9862658		GCA_013694325.1	20789118	GCF_013694325.1	21386498
																				GCA_009159835.1	14614778	N/A	N/A												GCA_000952655.1	1683618	GCF_000952655.1	1693798		GCA_005235805.1	9842868	GCF_005235805.1	9858818		GCA_904711265.1	22376078	GCF_904711265.1	22416418
																				GCA_009160035.1	14614988	N/A	N/A												GCA_003186615.1	6593688	GCF_003186615.1	6607858		GCA_005235875.1	9842968	GCF_005235875.1	9858838		GCA_000599685.1	974428	GCF_000599685.1	1495298
																				GCA_009160105.1	14615048	N/A	N/A												GCA_003965295.1	8117608	GCF_003965295.1	8155838		GCA_005235895.1	9842998	GCF_005235895.1	9859638		GCA_013694465.1	20789598	GCF_013694465.1	21386458
																				GCA_009159345.1	14614288	N/A	N/A												GCA_002785965.1	5666738	GCF_002785965.1	5678998		GCA_005236765.1	9843868	GCF_005236765.1	9859818		GCA_002012245.1	4168058	GCF_002012245.1	4177748
																				GCA_009156155.1	14610758	N/A	N/A												GCA_900076555.1	3226758	GCF_900076555.1	3231368		GCA_005236855.1	9843948	GCF_005236855.1	9862798		GCA_003018355.1	6291698	GCF_003018355.1	6306618
																				GCA_009155195.1	14609558	N/A	N/A												GCA_900077505.1	3227278	GCF_900077505.1	3241438		GCA_005237575.1	9844668	GCF_005237575.1	9860038		GCA_013372405.1	20140188	GCF_013372405.1	20157138
																				GCA_009883365.1	15803468	N/A	N/A												GCA_900077115.1	3223978	GCF_900077115.1	3231248		GCA_005237915.1	9845008	GCF_005237915.1	9858878		GCA_014171015.1	21556408	GCF_014171015.1	21579758
																				GCA_009154325.1	14608478	N/A	N/A												GCA_000956985.1	1694678	GCF_000956985.1	1701928		GCA_005237985.1	9845088	GCF_005237985.1	9862258		GCA_003204955.1	6625178	GCF_003204955.1	6663838
																				GCA_009160175.1	14615118	N/A	N/A												GCA_900075985.1	3169558	GCF_900075985.1	3189378		GCA_005238025.1	9845128	GCF_005238025.1	9858978		GCA_008152105.1	13478438	GCF_008152105.1	13576558
																				GCA_009156615.1	14611358	N/A	N/A												GCA_001525345.1	2802928	GCF_001525345.1	2817828		GCA_005238165.1	9845268	GCF_005238165.1	9863138		GCA_016889265.1	25005728	GCF_016889265.1	25015028
																				GCA_009155175.1	14609538	N/A	N/A												GCA_900077735.1	3224938	GCF_900077735.1	3241238		GCA_005238175.1	9845288	GCF_005238175.1	9862298		GCA_001660565.1	3289808	GCF_001660565.1	3294348
																				GCA_009155335.1	14609748	N/A	N/A												GCA_002416545.1	5159208	GCF_002416545.1	5247168		GCA_005238455.1	9845568	GCF_005238455.1	9860398		GCA_016598635.1	24512748	GCF_016598635.1	24572438
																				GCA_009155225.1	14609618	N/A	N/A												GCA_008692585.1	14065248	GCF_008692585.1	14093848		GCA_005237505.1	9844588	GCF_005237505.1	9860738		GCA_014157395.1	21535808	GCF_014157395.1	21592458
																				GCA_009155315.1	14609718	N/A	N/A												GCA_003964735.1	8117048	GCF_003964735.1	8150198		GCA_005238055.1	9845168	GCF_005238055.1	9863078		GCA_000148605.1	171538	GCF_000148605.1	377438
																				GCA_009159975.1	14614918	N/A	N/A												GCA_003965645.1	8117968	GCF_003965645.1	8157478		GCA_007035085.1	12129718	GCF_007035085.1	12758278		GCA_013201255.1	19788458	GCF_013201255.1	19796618
																				GCA_009159335.1	14614268	N/A	N/A												GCA_900077825.1	3225118	GCF_900077825.1	3239698		GCA_014855215.1	22464568	GCF_014855215.1	22475298		GCA_904830975.1	23255488	GCF_904830975.1	24622648
																				GCA_009159885.1	14614838	N/A	N/A												GCA_013170245.1	19707868	GCF_013170245.1	19737818		GCA_009735135.1	15586608	GCF_009735135.1	15598508		GCA_002056635.1	4268818	GCF_002056635.1	4296968
																				GCA_009159945.1	14614898	N/A	N/A												GCA_900075035.1	3170038	GCF_900075035.1	3189218		GCA_014854875.1	22464228	GCF_014854875.1	22475438		GCA_015571715.1	23294458	GCF_015571715.1	23351398
																				GCA_009155095.1	14609448	N/A	N/A												GCA_003401515.1	7096878	GCF_003401515.1	7113048		GCA_000395175.1	682278	GCF_000395175.1	1089948		GCA_001900315.1	3785608	GCF_001900315.1	3845538
																				GCA_009159085.1	14614038	N/A	N/A												GCA_000802715.1	1422188	GCF_000802715.1	1487008		GCA_000396565.1	683588	GCF_000396565.1	1090868		GCA_015033265.1	22691598	GCF_015033265.1	22744298
																				GCA_009159405.1	14614348	N/A	N/A												GCA_003964275.1	8116648	GCF_003964275.1	8151198		GCA_000396645.1	683668	GCF_000396645.1	1090828		GCA_003288455.1	6753738	GCF_003288455.1	6831538
																				GCA_009159425.1	14614368	N/A	N/A												GCA_002334285.1	5056028	GCF_002334285.1	5075798		GCA_000391505.1	680368	GCF_000391505.1	1088888		GCA_014217155.1	21625648	GCF_014217155.1	21675688
																				GCA_009159465.1	14614408	N/A	N/A												GCA_009647735.1	15323988	GCF_009647735.1	15404348		GCA_003962365.1	8114688	GCF_003962365.1	8141358		GCA_003571825.1	7450188	GCF_003571825.1	7461498
																				GCA_009160215.1	14615158	N/A	N/A												GCA_011392835.1	17729078	GCF_011392835.1	17780968		GCA_013248755.1	19849868	GCF_013248755.1	19935678		GCA_000219515.3	1814698	GCF_000219515.2	1829658
																				GCA_009160505.1	14615448	N/A	N/A												GCA_009875495.1	15795608	GCF_009875495.1	15937198		GCA_004126225.1	8381708	GCF_004126225.1	8414348		GCA_009948655.1	15981368	GCF_009948655.1	16110138
																				GCA_009159275.1	14614208	N/A	N/A												GCA_900078115.1	3225658	GCF_900078115.1	3241178		GCA_007035945.1	12130668	GCF_007035945.1	12758458		GCA_015571755.1	23294538	GCF_015571755.1	23359098
																				GCA_009159395.1	14614328	N/A	N/A												GCA_015266225.1	22952898	GCF_015266225.1	23041758		GCA_003709945.1	7694718	GCF_003709945.1	7733298		GCA_002948655.1	6092548	GCF_002948655.1	6159428
																				GCA_009160345.1	14615288	N/A	N/A												GCA_900076645.1	3226858	GCF_900076645.1	3240878		GCA_902163125.1	12045508	GCF_902163125.1	12145698		GCA_002310695.1	5025828	GCF_002310695.1	5029928
																				GCA_009160315.1	14615268	N/A	N/A												GCA_002151935.1	4490668	GCF_002151935.1	4523888		GCA_902165345.1	12054468	GCF_902165345.1	12295648		GCA_900636295.1	8121058	GCF_900636295.1	8150918
																				GCA_009160205.1	14615168	N/A	N/A												GCA_000784075.2	1422648	GCF_000784075.1	1470998		GCA_902159295.1	12022208	GCF_902159295.1	12323888		GCA_003956445.1	8106008	GCF_003956445.1	8136458
																				GCA_009160375.1	14615328	N/A	N/A												GCA_010592695.1	16738368	GCF_010592695.1	17304338		GCA_902165735.1	12055508	GCF_902165735.1	12145478		GCA_016776365.1	24799008	GCF_016776365.1	24824048
																				GCA_009160055.1	14615008	N/A	N/A												GCA_900075245.1	3169168	GCF_900075245.1	3189938		GCA_902164445.1	12052968	GCF_902164445.1	12292668		GCA_904831875.1	23255528	GCF_904831875.1	24620968
																				GCA_009159985.1	14614938	N/A	N/A												GCA_900078155.1	3225758	GCF_900078155.1	3236578		GCA_902163075.1	12045428	GCF_902163075.1	12155338		GCA_013085865.1	19566938	GCF_013085865.1	19646928
[truncated: 109,329 more rows]
[truncated: 24 more columns]

## Sheet: Supplementary Table 4
SupplementaryTable 4. Average Nucleotide Identity values of assembled Prevotella sp.
Assembled sequences
ERR2367185_Prevotella_sp.
ERR2367187_Prevotella_sp.	97.8021
ERR2367189_Prevotella_sp.	97.5368	99.1435
[truncated: 95 more rows]
[truncated: 48 more columns]

## Sheet: Supplementary Table 5
Supplementary Table 5. Population subspecies profiles of HI, PI, and RI
[truncated: 60 more rows]

[truncated: 5 more sheets: Supplementary Table 6, Supplementary Table 7, Supplementary Table 8, Supplementary Table 9, Supplementary Table 10]
